# Supplementary material for: The Schistosome Esophagus Is a ‘Hotspot’ for Microexon and Lysosomal Hydrolase Gene Expression: Implications for Blood Processing
Source: PLoS Negl Trop Dis. 2015 Dec 7;9(12):e0004272. doi: 10.1371/journal.pntd.0004272 (PMC4671649; doi:10.1371/journal.pntd.0004272)
Supplement: S2 Table — (XLSX) [file pntd.0004272.s005.xlsx]

## Sheet: Sheet1
Supplementary Table 2, Ion Torrent and Cufflinks statistics
Sample	heads 1	heads 2	tails 1	tails 2
Average read length	112	120	113	125
Median read length	112	119	109	122
N50	133	143	143	158
Total sequence length	182216329	104350515	207427805	134099251
Total reads	1621790	863811	1822419	1069377
Mapped reads	1074342	575669	1212231	684796
% reads mapped	66.2442	66.6429	66.5177	64.0369
