# Supplementary material for: The Schistosome Esophagus Is a ‘Hotspot’ for Microexon and Lysosomal Hydrolase Gene Expression: Implications for Blood Processing
Source: PLoS Negl Trop Dis. 2015 Dec 7;9(12):e0004272. doi: 10.1371/journal.pntd.0004272 (PMC4671649; doi:10.1371/journal.pntd.0004272)
Supplement: S3 Table — (XLSX) [file pntd.0004272.s006.xlsx]

## Sheet: Index
Supplementary Table 3, Genes expressed differentially >4-fold in heads and tails
Sheet
A	Heads, sorted by differential expression
B	Tails, sorted by differential expression
C	Heads top 20, sorted by RPKM score
D	Known MEGs, VALs and lysosomal hydrolases
E	Heads, remainder annotated and sorted by function
F	Tails, annotated and sorted by function

## Sheet: A; Heads data by differential
		Number of sequence fragments				transcript	RPKM		log 2 RPKM+1		log2 ratio
gene	description	Heads 1	Heads 2	Tails 1	Tails 2	length (bp)	Heads	Tails	Heads	Tails	H+1/T+1
Smp_171190	MEG-8.1	3247	7188	0	0	567	16785.5	0	14.035	0	14.035
Smp_123100	hypothetical protein (MEG-32.1)	28	61	0	0	120	9963.52	0	13.2826	0	13.2826
Smp_124000	MEG-14	5671	10981	2	1	354	40535.4	5.26376	15.3069	2.64703	12.6599
Smp_085840	MEG-4.2	5101	9006	1	1	324	66833.9	12.3529	16.0283	3.73908	12.2892
Smp_010550	MEG-15	7846	16088	7	2	519	44058.3	14.8031	15.4272	3.98214	11.445
Smp_070240	venom allergen-like (VAL) 7 protein	2331	3859	2	0	441	14618	4.66411	13.8356	2.50185	11.3337
Smp_136830	subfamily A1A unassigned peptidase (A01 family)	514	846	0	0	414	1934.88	0	10.9188	0	10.9188
Smp_172180	MEG-8.2	6254	12689	8	2	423	49111.4	29.0384	15.5838	4.90873	10.6751
Smp_132480	subfamily A1A unassigned peptidase (A01 family)	644	1019	0	0	1182	1058.14	0	10.0487	0	10.0487
Smp_176020	MEG-11	411	871	2	0	201	25935.1	35.875	14.6627	5.20457	9.4581
Smp_199890	venom allergen-like (VAL) 7 protein	153	349	1	0	174	16190.2	28.88	13.9829	4.90111	9.08181
Smp_155580	annexin	522	967	0	1	1050	1128.88	1.16139	10.142	1.11196	9.03001
Smp_152630	MEG-12	254	458	0	1	225	11620.7	22.0031	13.5045	4.52375	8.98078
Smp_123200	hypothetical protein (MEG-32.2)	210	482	0	1	177	21064.7	48.0097	14.3626	5.615	8.74761
Smp_167280	hypothetical protein	487	812	0	1	240	5672.3	18.0239	12.47	4.24974	8.22022
Smp_131830	hypothetical protein	61	101	0	0	603	263.379	0	8.04646	0	8.04646
Smp_125320	MEG-9	130	287	0	1	189	10265.6	38.6257	13.3257	5.30836	8.01731
Smp_163630	MEG-4.1	5220	11023	2	0	381	22409.8	88.821	14.4519	6.48898	7.96293
Smp_031180	phospholipase A	153	245	0	0	1237	245.069	0	7.94292	0	7.94292
Smp_151220	beta 13 n galactosyltransferase	310	569	1	0	2297	270.347	0.267379	8.084	0.341849	7.74215
Smp_138260	hypothetical protein	180	307	0	0	1818	172.151	0	7.43589	0	7.43589
Smp_117560	hypothetical protein	29	25	0	0	526	119.031	0	6.90726	0	6.90726
Smp_060760	histone H2A	13	16	0	0	378	111.42	0	6.81275	0	6.81275
Smp_031190	phospholipase A	323	621	3	3	1170	623.879	4.78759	9.28743	2.53296	6.75447
Smp_018800	subfamily A1A unassigned peptidase (A01 family)	50	111	0	0	1573	99.3269	0	6.64856	0	6.64856
Smp_140130	tetraspanin CD63 receptor	84	115	0	0	1257	96.1864	0	6.60268	0	6.60268
Smp_096390	16 kda calcium binding protein	115	208	2	0	287	1281.72	12.2309	10.325	3.72583	6.59915
Smp_135070	hypothetical protein	3	7	0	0	261	88.8639	0	6.48967	0	6.48967
Smp_129090	hypothetical protein	2	3	0	0	216	84.1714	0	6.4123	0	6.4123
Smp_132470	subfamily A1A unassigned peptidase (A01 family)	61	100	0	0	1558	81.0712	0	6.3588	0	6.3588
Smp_205390	subfamily A1A unassigned peptidase (A01 family)	7	24	0	0	462	70.5711	0	6.16131	0	6.16131
Smp_141940	hypothetical protein	91	212	4	0	876	280.056	4.54878	8.13471	2.47217	5.66254
Smp_157400	family M13 unassigned peptidase (M13 family)	18	15	0	0	703	47.3278	0	5.59478	0	5.59478
Smp_144260	alpha 1 3(6) mannosylglycoprotein beta 1	27	31	0	0	1149	42.1425	0	5.43104	0	5.43104
Smp_181780	hypothetical protein	0	1	0	0	153	40.1167	0	5.36165	0	5.36165
Smp_158890	MEG-16	17	42	2	1	97	6500.59	158.643	12.6666	7.31871	5.34787
Smp_136720	subfamily A1A unassigned peptidase (A01 family)	6.00006	18	0	0	729	27.4569	0	4.83071	0	4.83071
Smp_121230	hypothetical protein	6	10	0	0	606	25.7963	0	4.74396	0	4.74396
Smp_193150	hypothetical protein	3	1	0	0	342	22.4975	0	4.55444	0	4.55444
Smp_124060	venom allergen-like (VAL) 13 protein	42	95	3	1	865	145.109	5.22771	7.1909	2.6387	4.5522
Smp_177650	glutathione synthetase	1	1.0003	0	0	255	21.4173	0	4.48654	0	4.48654
Smp_165940	dbl	9	15	1	0	354	49.5892	1.28164	5.66076	1.19007	4.47068
Smp_152170	forkhead box protein A2 hepatocyte nuclear	7	36	1	0	2391	23.2547	0.255904	4.60019	0.328727	4.27147
Smp_201700	hypothetical protein	75	139	11	1	765	304.411	17.0096	8.25461	4.17069	4.08391
Smp_160480	hypothetical protein	3	4	0	0	510	15.2643	0	4.02364	0	4.02364
Smp_074710	Def8 protein	17	20	1	0	1323	22.6377	0.499418	4.56302	0.584403	3.97862
Smp_159490	polypeptide GalNAc transferase 6	50	108	5	3	1581	79.7705	4.17501	6.33576	2.37156	3.9642
Smp_147060	hypothetical protein	30	28	3	1	228	880.508	57.0973	9.78383	5.8604	3.92344
Smp_176780	hypothetical protein	41	61	5	0	2169	36.1389	1.50158	5.21486	1.32284	3.89202
Smp_122050	lag1 longevity assurance 1	125	197	8	9	237	246.435	17.7003	7.95091	4.22499	3.72593
Smp_142970	palmitoyl protein thioesterase 1	531	825	66	43	483	1379.78	107.85	10.4313	6.76619	3.66507
Smp_194120	annexin	7	15	0	1	390	73.2905	5.2061	6.21511	2.63369	3.58142
Smp_174290	hypothetical protein	9	15	19	3	4389	43.5142	3.24928	5.47619	2.08722	3.38898
Smp_145380	hypothetical protein	18	35	2	1	1503	26.0304	1.61821	4.75651	1.38858	3.36793
Smp_140460	hypothetical protein	29	75	9	1	603	159.168	14.9899	7.32344	3.99909	3.32435
Smp_113760	Anti-inflammatory protein 16, putative	2	8	1	0	249	95.6369	9.1664	6.5945	3.34574	3.24876
Smp_036020	hypothetical protein	33	51	4	2	2157	28.3614	2.15449	4.87585	1.65741	3.21845
Smp_156260	hypothetical protein	2.69845	5.67603	1	0	168	306.995	32.4711	8.26676	5.06484	3.20192
Smp_174920	tryptophan hydroxylase	11	20	2	0	1119	19.3867	1.22044	4.34956	1.15085	3.19872
Smp_041460	tetraspanin CD63 receptor	213	355	37	20	1425	373.57	40.9078	8.54909	5.38915	3.15994
Smp_180620	MEG-17	83	174	24	5	198	5468.51	617.909	12.4172	9.27358	3.14361
Smp_075360	hypothetical protein	42	82	3	7	1101	88.044	9.53693	6.47645	3.39738	3.07907
Smp_097500	hypothetical protein	62	101	11	6	1458	84.9948	9.61093	6.42618	3.40748	3.0187
Smp_028840	hypothetical protein	30	27	7	1	429	177.964	21.5027	7.48352	4.49203	2.99149
Smp_198890	hypothetical protein	20	22	1	3	1002	40.094	4.56546	5.36086	2.4765	2.88435
Smp_143750	transmembrane protein 63A	13	36	5	0	1899	18.4277	1.6502	4.28005	1.4061	2.87395
Smp_204000	hypothetical protein	14	31	1	3	745	51.9519	6.46612	5.72661	2.90036	2.82625
Smp_033010	16 kda calcium binding protein	4	11	2	0	438	38.6142	4.72329	5.30795	2.51684	2.7911
Smp_156500	rap guanine nucleotide exchange factor 1	50	77	9	4	3993	22.1313	2.37066	4.53178	1.75303	2.77875
Smp_204880	hypothetical protein	43	72	8	6	436	898.091	130.436	9.81232	7.03822	2.77411
Smp_079800	TBC1 domain family 4	16	28	6	1	1017	26.8929	3.19562	4.80183	2.06888	2.73294
Smp_213750	putative sugar transporter	20	31	3	2	1477	26.3826	3.1304	4.77519	2.04628	2.72891
Smp_070000	hypothetical protein	8	12	3	1	357	39.3618	5.55433	5.33492	2.71245	2.62247
Smp_161850	monocarboxylate transporter	85	101	17	10	2328	59.9578	9.11936	5.92974	3.33905	2.59069
Smp_155490	GPI ethanolamine phosphate transferase 2	63	95	24	12	651	93.3569	14.997	6.56006	3.99973	2.56033
Smp_198020	o methyltransferase	17	31	2	4	852	59.1121	9.20037	5.90958	3.35055	2.55903
Smp_185320	hypothetical protein	2	3	1	0	183	144.498	24.42	7.18485	4.66789	2.51696
Smp_156070	small subunit ribosomal protein S5	5	10	1	1	420	43.5704	7.05219	5.47801	3.00938	2.46863
Smp_051060	hypothetical protein	4	5	0	1	369	36.3182	5.847	5.22181	2.77547	2.44634
Smp_059820	hypothetical protein	10	9	0	2	837	21.2869	3.10028	4.47812	2.03572	2.4424
Smp_026230	hypothetical protein	122	200	39	17	429	923.707	169.171	9.85285	7.41084	2.44202
Smp_121890	sentrin specific protease 8	7	9	3	0	651	24.0905	3.73395	4.64907	2.24304	2.40602
Smp_147460	ceramidase	144	237	46	21	1824	153.655	28.6438	7.27291	4.88966	2.38324
Smp_140180	transmembrane emp24 domain containing protein 7	77	110	18	14	654	275.526	52.7178	8.11127	5.74733	2.36395
Smp_088360	neuropeptide F prepropeptide	4	10	1	1	444	35.5816	6.35705	5.19305	2.87913	2.31392
Smp_141030	epidermal growth factor receptor pathway; epidermal growth factor receptor kinase	23	32	3	3	549	68.1199	13.3214	6.11103	3.8401	2.27093
Smp_119120	Oxygenase-related	1	9	2	0	228	116.752	23.9913	6.87961	4.64335	2.23625
Smp_176930	cationic amino acid transporter	198	266	66	35	1761	163.217	33.9772	7.35946	5.12834	2.23112
Smp_074450	hypothetical protein	94	218	40	19	727	419.267	90.8398	8.71516	6.52105	2.19411
Smp_007290	hypothetical protein	12	14	3	1	546	50.0153	10.2699	5.67286	3.49441	2.17844
Smp_161240	hypothetical protein	6	13	1	2	360	74.9059	15.8464	6.24614	4.07437	2.17177
Smp_069170	solute carrier family 30 (zinc transporter)	64	114	30	8	1422	97.729	20.9592	6.6254	4.45676	2.16865
Smp_135010	oxalate:formate antiporter	11	31	14	5	852	147.65	32.5322	7.21577	5.06747	2.1483
Smp_124070	venom allergen (val) protein	8	7	4	0	435	45.8103	9.5675	5.54876	3.40156	2.14719
Smp_077690	hypothetical protein	2	7	2	0	309	48.0079	10.0749	5.61494	3.46923	2.14571
Smp_010280	monoacylglycerol lipase abhd12	78	141	21	20	1050	166.601	37.0867	7.38889	5.25122	2.13767
Smp_146490	transmembrane protein 164	29	44	7	7	975	62.4337	13.9842	5.98718	3.90537	2.08181
						mean	3963.12	23.9077
						median	97.729	5.55433
Excluded from further analysis						ratio H/T	165.768

## Sheet: B; Tails data by differential
		Number of sequence fragments				transcript	RPKM		log 2 RPKM+1		log2 ratio
gene	description	Heads 1	Heads 2	Tails 1	Tails 2	length (bp)	Heads	Tails	Heads	Tails	T+1/H+1
Smp_199780	hypothetical protein	0	0	3	1	102	0	804.445	0	9.65364	9.65364
Smp_152590	MEG-10	0	0	8	3	168	0	431.201	0	8.75556	8.75556
Smp_187840	long chain fatty acid coenzyme ligase; acyl coenzyme synthetase long chain family member	0	0	0	1	108	0	247.313	0	7.95602	7.95602
Smp_204820	hypothetical protein	0	0	5	0	156	0	208.083	0	7.70794	7.70793
Smp_131110	hypothetical protein	1	0	69	63	486	2.73774	298.596	1.90217	8.22687	6.3247
Smp_033510	coiled coil helix coiled coil helix	0	0	4	1	222	0	75.1191	0	6.25019	6.25018
Smp_174510	dynein light chain	1	4	131	80	315	25.035	1304.31	4.70238	10.3502	5.6478
Smp_095980	Extracellular superoxide dismutase (Cu Zn)	0	0	20	5	555	0	45.5562	0	5.5409	5.5409
Smp_000430	eggshell protein	0	0	12	10	798	0	41.5056	0	5.40958	5.40958
Smp_000420	Pro His rich protein	0	0	21	15	909	0	37.5061	0	5.26702	5.26702
Smp_156540	wnt family member wnt	0	2	82	48	1969	0.68584	52.7685	0.753468	5.74869	4.99522
Smp_152150	hypothetical protein	0	0	9	5	654	0	22.0071	0	4.52401	4.52401
Smp_121390	hypothetical protein	0	1	23	6	609	1.23985	46.0653	1.1634	5.55659	4.39319
Smp_014610	serine:threonine kinase 1	0	0	43	22	2514	0	19.7997	0	4.37849	4.37849
Smp_191910	Eggshell protein, putative	1	1	29	21	603	3.49255	91.8865	2.16754	6.5374	4.36986
Smp_201210	hypothetical protein	0	1	6	7	219	12.2976	249.411	3.73309	7.96815	4.23506
Smp_168070	nerve growth factor receptor	4	13	137	79	270	7.06391	144.885	3.01148	7.18868	4.17721
Smp_009230	hypothetical protein	10	24	411	207	470	171.423	3059.1	7.42981	11.5794	4.14955
Smp_200280	hypothetical protein	0	1	4	7	246	8.58535	155.112	3.26083	7.28644	4.0256
Smp_116760	hypothetical protein	1	1	25	9	219	34.1324	556.016	5.13473	9.12158	3.98685
Smp_017610	amiloride sensitive amine oxidase	1	5	72	65	243	10.6931	161.878	3.54759	7.34765	3.80006
Smp_131790	hypothetical protein	0	1	8	2	207	14.728	187.837	3.97526	7.561	3.58573
Smp_026810	lysosome membrane protein 2	1	0	4	10	462	3.43962	46.3234	2.15044	5.56448	3.41405
Smp_131410	hypothetical protein	1	4	32	23	1000	5.83768	68.9709	2.77351	6.12868	3.35518
Smp_049850	hypoxanthine guanine phosphoribosyltransferase	4	12	100	61	561	21.5209	213.615	4.4932	7.74561	3.25241
Smp_005710	egg protein CP391S	0	2	11	9	1071	1.16344	17.4275	1.11333	4.20378	3.09046
Smp_135560	collagen alpha 2(I) chain	242	601	4556	2121	771	214.724	1811.57	7.75304	10.8238	3.07078
Smp_096230	hypothetical protein	0	1	2	4	315	4.33466	43.3799	2.4154	5.47183	3.05644
Smp_145510	leucine rich repeat protein soc 2	1	1	12	12	1191	1.41891	18.7443	1.27435	4.30336	3.02901
Smp_202640	hypothetical protein	0	1	4	2	180	23.3012	193.988	4.60296	7.60724	3.00428
Smp_151620	protocadherin 9	4	6	73	39	3969	1.76029	21.0671	1.46482	4.46383	2.99901
Smp_133750	hypothetical protein	1	1	10	11	1011	1.73408	20.3072	1.45106	4.41327	2.96221
Smp_052230	Papilin	1	5	37	13	1383	2.9013	28.3865	1.96395	4.87708	2.91313
Smp_164590	fibrillar collagen chain FAp1 alpha	144	337	2211	1007	4575	65.7673	487.296	6.06107	8.93161	2.87054
Smp_153000	hypothetical protein	11	45	263	108	2721	13.1822	101.69	3.82601	6.68215	2.85614
Smp_147070	sodium coupled neutral amino acid	0	8	28	16	1210	4.01279	33.4682	2.32562	5.10719	2.78158
Smp_167650	rho guanine nucleotide exchange factor 17	9	18	35	14	210	4.11987	33.9612	2.35611	5.12768	2.77158
Smp_177580	hypothetical protein	1000	1614	9305	6383	417	7931.46	53207.1	12.9536	15.6994	2.74581
Smp_196840	collagen alpha 1(II) chain	120	306	1793	751	4832	58.7352	386.455	5.90051	8.59788	2.69737
Smp_179950	cathepsin B peptidase (C01 family)	2	10	38	27	912	9.64469	67.3839	3.41206	6.09559	2.68352
Smp_123830	collagen alpha (xi) chain	85	250	1305	615	4818	41.8459	271.949	5.42109	8.09248	2.6714
Smp_178390	COG4 transport protein,putative	0	1	6	0	225	11.2931	75.0175	3.61978	6.24826	2.62848
Smp_144130	hypothetical protein	3	3	31	16	1254	4.0019	29.6767	2.32248	4.93907	2.6166
Smp_051120	hypothetical protein	1	0	4	4	333	6.72135	46.2668	2.94885	5.56275	2.6139
Smp_051500	nucleolar protein c7c	1	1	6	6	336	10.2864	67.9436	3.49651	6.10734	2.61083
Smp_195090	tegument-allergen-like protein	6	5	54	19	519	24.8943	153.953	4.69457	7.27569	2.58113
Smp_047460	astacin protein	1	9	36	22	2160	2.78434	21.3745	1.92004	4.48378	2.56374
Smp_134080	sodium:myo inositol cotransporter	3	9	46	27	2238	3.56018	25.7282	2.18909	4.74029	2.5512
Smp_213900	type IV collagen alpha 1 chain	46	95	510	244	6114	15.9041	97.8106	4.0793	6.62659	2.54729
Smp_197370	hypothetical protein	354	801	4080	1915	3927	194.225	1120.64	7.60899	10.1314	2.52241
Smp_213910	type IV collagen alpha 1 chain	14	37	187	101	5334	6.07744	39.5832	2.82323	5.34281	2.51958
Smp_175140	Serine:threonine protein kinase par 1	0	4	9	9	747	3.70671	25.483	2.23472	4.727	2.49228
Smp_170340	collagen alpha 1(IV) chain	30	43	276	145	5343	9.47771	57.8985	3.38925	5.88016	2.4909
Smp_127880	hypothetical protein	14	17	5	4	300	40.4687	231.716	5.37395	7.86243	2.48848
Smp_084780	hypothetical protein	5	7	35	31	902	13.6029	80.2874	3.86819	6.34496	2.47678
Smp_111340	hypothetical protein	16	25	76	68	258	293.973	1636.78	8.20444	10.6775	2.47309
Smp_144910	collagen type I:II:III:V:XI alpha	151	410	1908	852	4315	89.3675	494.036	6.49773	8.95139	2.45365
Smp_133340	hypothetical protein	0	2	3	4	228	21.6699	120.428	4.50271	6.92396	2.42125
Smp_020550	Low-density lipoprotein receptor (Ldl)	18	27	182	99	2200	18.0269	100.874	4.24997	6.67065	2.42067
Smp_139240	cathepsin S (C01 family)	34	68	298	177	1137	69.4089	364.857	6.13769	8.51514	2.37745
Smp_199550	DNA repair:transcription protein	1	1	6	4	153	111.345	579.131	6.81179	9.18024	2.36845
Smp_047700	ring h2 finger protein atl5; ring h2 finger protein atl11; ring h2 finger protein atl10	5	17	80	27	1407	10.8605	59.2493	3.56809	5.91287	2.34479
Smp_053950	heterogeneous nuclear	1	7	14	15	210	123.391	628.869	6.95874	9.29891	2.34017
Smp_133500	serine:threonine kinase	0	1	1	2	87	253.112	1266.53	7.98932	10.3078	2.31849
Smp_203450	hypothetical protein	1	0	3	3	225	20.0512	103.518	4.39583	6.7076	2.31178
Smp_164950	hypothetical protein	1	2	11	5	627	4.48345	26.0303	2.45508	4.7565	2.30142
Smp_158650	hypothetical protein	3	8	23	14	393	60.5189	294.569	5.94296	8.20735	2.26439
Smp_139980	RNA binding protein fox 1 3	5	2	26	19	2283	2.64469	15.9991	1.8658	4.08738	2.22158
Smp_118230	DNA damage inducible protein ddi1	0	1	1	2	231	10.4034	52.057	3.51139	5.72947	2.21808
Smp_124620	hypothetical protein	12	10	29	23	1410	16.6668	80.9416	4.14297	6.35652	2.21356
Smp_130260	hypothetical protein	19	27	127	71	2013	14.6682	70.9005	3.96977	6.16793	2.19816
Smp_173820	equilibrative nucleoside transporter	1	3	14	5	744	4.44981	23.5199	2.4462	4.61588	2.16968
Smp_201270	hypothetical protein	314	563	2206	1288	297	5648.69	24962.8	12.464	14.6075	2.14359
Smp_149720	hypothetical protein	4	7	32	15	726	13.5905	62.3077	3.86696	5.98431	2.11735
Smp_033930	phosphatidylcholine transfer protein	2	2	11	7	576	7.48757	34.8233	3.08535	5.16283	2.07747
Smp_148820	hypoxanthine guanine phosphoribosyltransferase	6	8	42	18	670	20.1213	87.9377	4.40063	6.47472	2.0741
Smp_146760	hypothetical protein	2	1	10	5	546	6.67198	30.5126	2.9396	4.97786	2.03826
Smp_205570	hypothetical protein	17	33	39	24	436	135.925	556.28	7.09724	9.12226	2.02502
Smp_137720	hypothetical protein	27	40	122	76	228	145.695	588.457	7.19667	9.20324	2.00658
Smp_012670	hypothetical protein	2	2	8	2	288	9.92386	42.5842	3.44941	5.44573	1.99633
						mean	202.04	1245.89
						median	10.1051	84.4397
						ratio T/H	6.16654
Excluded from further analysis
Incorrect attribution

## Sheet: C; Heads, Top 20 by RPKM
		Number of sequence fragments				transcript	RPKM		log 2 RPKM+1		log2 ratio
gene	description	Heads 1	Heads 2	Tails 1	Tails 2	length (bp)	Heads	Tails	Heads	Tails	H+1/T+1
Smp_085840	MEG-4.2	5101	9006	1	1	324	66833.9	12.3529	16.0283	3.73908	12.2892
Smp_172180	MEG-8.2	6254	12689	8	2	423	49111.4	29.0384	15.5838	4.90873	10.6751
Smp_010550	MEG-15	7846	16088	7	2	519	44058.3	14.8031	15.4272	3.98214	11.445
Smp_124000	MEG-14	5671	10981	2	1	354	40535.4	5.26376	15.3069	2.64703	12.6599
Smp_176020	MEG-11	411	871	2	0	201	25935.1	35.875	14.6627	5.20457	9.4581
Smp_163630	MEG-4.1	5220	11023	2	0	381	22409.8	88.821	14.4519	6.48898	7.96293
Smp_123200	hypothetical protein (= MEG-32.2)	210	482	0	1	177	21064.7	48.0097	14.3626	5.615	8.74761
Smp_171190	MEG-8.1	3247	7188	0	0	567	16785.5	0	14.035	0	14.035
Smp_199890	venom allergen-like (VAL) 7 protein	153	349	1	0	174	16190.2	28.88	13.9829	4.90111	9.08181
Smp_070240	venom allergen-like (VAL) 7 protein	2331	3859	2	0	441	14618	4.66411	13.8356	2.50185	11.3337
Smp_152630	MEG-12	254	458	0	1	225	11620.7	22.0031	13.5045	4.52375	8.98078
Smp_125320	MEG-9	130	287	0	1	189	10265.6	38.6257	13.3257	5.30836	8.01731
Smp_123100	hypothetical protein (= MEG-32.1)	28	61	0	0	120	9963.52	0	13.2826	0	13.2826
Smp_158890	MEG-16	17	42	2	1	97	6500.59	158.643	12.6666	7.31871	5.34787
Smp_167280	hypothetical protein	487	812	0	1	240	5672.3	18.0239	12.47	4.24974	8.22022
Smp_180620	MEG-17	83	174	24	5	198	5468.51	617.909	12.4172	9.27358	3.14361
Smp_136830	subfamily A1A unassigned peptidase (A01 family)	514	846	0	0	414	1934.88	0	10.9188	0	10.9188
Smp_142970	palmitoyl protein thioesterase 1	531	825	66	43	483	1379.78	107.85	10.4313	6.76619	3.66507
Smp_096390	16 kda calcium binding protein	115	208	2	0	287	1281.72	12.2309	10.325	3.72583	6.59915
Smp_155580	annexin	522	967	0	1	1050	1128.88	1.16139	10.142	1.11196	9.03001
						Mean	18637.9	62.2077
						Median	13119.3	20.0135
						Ratio H/T	299.608

## Sheet: D; MEGs, VALs and hydrolases
		Number of sequence fragments				transcript	RPKM		log 2 RPKM+1		log2 ratio
gene	description	Heads 1	Heads 2	Tails 1	Tails 2	length (bp)	Heads	Tails	Heads	Tails	H+1/T+1
Smp_171190	MEG-8.1	3247	7188	0	0	567	16785.5	0	14.035	0	14.035
Smp_124000	MEG-14	5671	10981	2	1	354	40535.4	5.26376	15.3069	2.64703	12.6599
Smp_085840	MEG-4.2	5101	9006	1	1	324	66833.9	12.3529	16.0283	3.73908	12.2892
Smp_010550	MEG-15	7846	16088	7	2	519	44058.3	14.8031	15.4272	3.98214	11.445
Smp_172180	MEG-8.2	6254	12689	8	2	423	49111.4	29.0384	15.5838	4.90873	10.6751
Smp_176020	MEG-11	411	871	2	0	201	25935.1	35.875	14.6627	5.20457	9.4581
Smp_152630	MEG-12	254	458	0	1	225	11620.7	22.0031	13.5045	4.52375	8.98078
Smp_125320	MEG-9	130	287	0	1	189	10265.6	38.6257	13.3257	5.30836	8.01731
Smp_163630	MEG-4.1	5220	11023	2	0	381	22409.8	88.821	14.4519	6.48898	7.96293
Smp_158890	MEG-16	17	42	2	1	97	6500.59	158.643	12.6666	7.31871	5.34787
Smp_180620	MEG-17	83	174	24	5	198	5468.51	617.909	12.4172	9.27358	3.14361
						means	27229.5	93.0305	14.31	4.85409	9.45589
*Smp_123100	(MEG-32.1)	28	61	0	0	120	9963.52	0	13.2826	0	13.2826
*Smp_123200	(MEG-32.2)	210	482	0	1	177	21064.7	48.0097	14.3626	5.615	8.74761
* These two gene sequences were extended and shown to be encoded by MEGs
Smp_070240	venom allergen-like (VAL) 7 protein	2331	3859	2	0	441	14618	4.66411	13.8356	2.50185	11.3337
Smp_199890	venom allergen-like (VAL) 7 protein	153	349	1	0	174	16190.2	28.88	13.9829	4.90111	9.08181
Smp_124060	venom allergen-like (VAL) 13 protein	42	95	3	1	865	145.109	5.22771	7.1909	2.6387	4.5522
Smp_142970	palmitoyl protein thioesterase 1	531	825	66	43	483	1379.78	107.85	10.4313	6.76619	3.66507
Smp_031180	phospholipase A	153	245	0	0	1237	245.069	0	7.94292	0	7.94292
Smp_031190	phospholipase A	323	621	3	3	1170	623.879	4.78759	9.28743	2.53296	6.75447
Smp_136830	subfamily A1A unassigned peptidase (A01 family)	514	846	0	0	414	1934.88	0	10.9188	0	10.9188
Smp_132480	subfamily A1A unassigned peptidase (A01 family)	644	1019	0	0	1182	1058.14	0	10.0487	0	10.0487
Smp_018800	subfamily A1A unassigned peptidase (A01 family)	50	111	0	0	1573	99.3269	0	6.64856	0	6.64856
Smp_132470	subfamily A1A unassigned peptidase (A01 family)	61	100	0	0	1558	81.0712	0	6.3588	0	6.3588
Smp_205390	subfamily A1A unassigned peptidase (A01 family)	7	24	0	0	462	70.5711	0	6.16131	0	6.16131
Smp_136720	subfamily A1A unassigned peptidase (A01 family)	6.00006	18	0	0	729	27.4569	0	4.83071	0	4.83071
							613.354	12.5152
MEGs and VALs not differentially expressed
Smp_163710	MEG-6	1559	3466	895	471	198	72142.7	21079.6	16.1386	14.3636	1.77496
Smp_152580	MEG-5	59	108	49	17	240	1968.17	808.258	10.9434	9.66046	1.28292
Smp_127990	MEG-13	2	4	4	4	261	54.4364	88.1093	5.79	6.4775	-0.684742
Smp_152590	MEG-10	0	0	8	3	168	0	431.2	0	8.76	-8.75556
Smp_124070	venom allergen-like (VAL) 16 protein	8	7	4	0	435	45.8103	9.5675	5.54876	3.40156	2.14719
Smp_123550	venom allergen-like (VAL) 8 protein	25	59.0002	18	9	786	89.4242	32.4035	6.49864	5.06193	1.43671
Smp_123540	venom allergen-like (VAL) 12 protein	32	37.0002	27	15	615	114.635	72.2357	6.85343	6.19448	0.658959
Smp_012350	venom allergen-like (VAL) 11 protein	84	163	156	81	1272	149.243	151.166	7.23115	7.2495	-0.0183483
Smp_124050	venom allergen-like (VAL) 6 protein	259	553	803	435	1902	438.577	701.33	8.77997	9.45601	-0.676033

## Sheet: E; Heads, remainder annotated
gene	description	Number of sequence fragments				transcript	RPKM		log 2 RPKM+1		log2 ratio
	Enzymes	Heads 1	Heads 2	Tails 1	Tails 2	length (bp)	Heads	Tails	Heads	Tails	H+1/T+1
Smp_010280	monoacylglycerol lipase abhd12	78	141	21	20	1050	166.601	37.0867	7.38025	5.25122	2.13767
Smp_147460	ceramidase	144	237	46	21	1824	153.654	28.6438	7.26354	4.88966	2.38324
Smp_157400	family M13 unassigned peptidase (M13 family)	18	15	0	0	703	47.3278	0	5.56462	0	5.59478
Smp_121890	sentrin specific protease 8	7	9	3	0	651	24.0905	3.73395	4.59039	2.24304	2.40602
	Membrane associated/ secretory pathway
Smp_155580	annexin	522	967	0	1	1050	1128.89	1.16139	10.1407	1.11196	9.03001
Smp_041460	tetraspanin CD63 receptor	213	355	37	20	1425	373.57	40.9079	8.54523	5.38915	3.15994
Smp_140180	transmembrane emp24 domain containing protein 7	77	110	18	14	654	275.527	52.7178	8.10605	5.74733	2.36395
Smp_122050	lag1 longevity assurance 1 (ER)	125	197	8	9	237	246.436	17.7002	7.94507	4.22498	3.72593
Smp_140130	tetraspanin CD63 receptor	84	115	0	0	1257	96.1862	0	6.58776	0	6.60268
Smp_155490	GPI ethanolamine phosphate transferase 2	63	95	24	12	651	93.3569	14.997	6.54468	3.99973	2.56033
Smp_194120	annexin	7	15	0	1	390	73.2905	5.20609	6.19555	2.63368	3.58142
Smp_146490	transmembrane protein 164	29	44	7	7	975	62.4337	13.9842	5.96425	3.90537	2.08181
Smp_143750	transmembrane protein 63A	13	36	5	0	1899	18.4278	1.6502	4.20381	1.4061	2.87395
	Transporters
Smp_176930	cationic amino acid transporter	198	266	66	35	1761	163.217	33.9772	7.35065	5.12834	2.23112
Smp_135010	oxalate:formate antiporter	11	31	14	5	852	147.65	32.5322	7.20604	5.06748	2.1483
Smp_069170	solute carrier family 30 (zinc transporter)	64	114	30	8	1422	97.729	20.9592	6.61071	4.45675	2.16865
Smp_161850	monocarboxylate transporter	85	101	17	10	2328	59.9578	9.11936	5.90588	3.33905	2.59069
Smp_213750	putative sugar transporter	20	31	3	2	1477	26.3827	3.1304	4.72152	2.04628	2.72891
Smp_028840	Saposin domain	30	27	7	1	429	177.963	18.024	7.47543	4.24975	8.22022
	Cytosol/metabolism
Smp_096390	16 kda calcium binding protein, calmodulin-like	115	208	2	0	287	1281.72	12.2309	10.3239	3.72584	6.59915
Smp_113760	Anti-inflammatory protein 16 = Stathmin?	2	8	1	0	249	95.6366	9.16641	6.57949	3.34574	3.24876
Smp_007290	ydjc protein carbohydrate metabolism	12	14	3	1	546	50.0153	0	5.6443	0	13.2826
Smp_070000	Drebrin, binds F-actin	8	12	3	1	357	39.3618	0	5.29872	0	6.48967
Smp_033010	16 kda calcium binding protein, calmodulin-like	4	11	2	0	438	38.6142	4.72329	5.27106	2.51684	2.7911
	Nuclear function
Smp_119120	Oxygenase-related/Alkylated repair protein alkB homolog 4	1	9	2	0	228	116.752	23.9913	6.8673	4.64335	2.23625
Smp_060760	histone H2A	13	16	0	0	378	111.42	0	6.79986	0	6.81275
Smp_156070	small subunit ribosomal protein S5	5	10	1	1	420	43.5704	7.05219	5.44528	3.00938	2.46863
	Intracellular signalling
Smp_141030	epidermal growth factor receptor kinase	23	32	3	3	549	68.1199	13.3214	6.09	3.8401	2.27093
Smp_165940	dbl, GDP-GTP exchange factor	9	15	1	0	354	49.5892	1.28165	5.63195	1.19008	4.47068
Smp_036020	Fibroblast growth factor receptor-like protein	33	51	4	2	2157	28.3615	0	4.82586	0	8.04646
Smp_079800	TBC1 domain family 4	16	28	6	1	1017	26.8929	3.19562	4.74915	2.06888	2.73294
Smp_152170	forkhead box protein A2 hepatocyte nuclear	7	36	1	0	2391	23.2547	0.255905	4.53945	0.328727	4.27147
Smp_074710	Def8 protein	17	20	1	0	1323	22.6377	0.499418	4.50066	0.584403	3.97862
Smp_156500	rap guanine nucleotide exchange factor 1	50	77	9	4	3993	22.1314	2.37066	4.46802	1.75303	2.77875
	Nervous system
Smp_198020	Catechol o methyltransferase	17	31	2	4	852	59.1122	9.20039	5.88538	3.35055	2.55903
Smp_088360	neuropeptide F prepropeptide	4	10	1	1	444	35.5816	6.35705	5.15306	2.87913	2.31392
Smp_174920	tryptophan hydroxylase	11	20	2	0	1119	19.3868	1.22044	4.277	1.15085	3.19872
		Number of sequence fragments				transcript	RPKM		log 2 RPKM+1		log2 ratio
gene	description	Heads 1	Heads 2	Tails 1	Tails 2	length (bp)	Heads	Tails	Heads	Tails	H+1/T+1
Smp_026230	hypothetical protein	122	200	39	17	429	923.707	48.0097	9.85129	5.615	8.74761
Smp_051060	hypothetical protein	4	5	0	1	369	36.3182	0	5.18262	0	7.43589
Smp_059820	hypothetical protein	10	9	0	2	837	21.2869	0	4.41189	0	6.90726
Smp_074450	hypothetical protein	94	218	40	19	727	419.267	0	8.71173	0	6.4123
Smp_075360	hypothetical protein	42	82	3	7	1101	88.0441	4.54878	6.46015	2.47217	5.66254
Smp_077690	hypothetical protein	2	7	2	0	309	48.0079	0	5.5852	0	5.36165
Smp_097500	hypothetical protein	62	101	11	6	1458	84.9948	0	6.4093	0	4.74396
Smp_117560	hypothetical protein	29	25	0	0	526	119.031	0	6.89519	0	4.55444
Smp_121230	hypothetical protein	6	10	0	0	606	25.7963	17.0096	4.68909	4.17069	4.08391
Smp_123100	hypothetical protein = MEG-32.1	28	61	0	0	120	9963.54	0	13.2824	0	4.02364
Smp_123200	hypothetical protein = MEG-32.2	210	482	0	1	177	21064.7	57.0973	14.3625	5.8604	3.92344
Smp_129090	hypothetical protein	2	3	0	0	216	84.1714	1.50158	6.39526	1.32284	3.89202
Smp_131830	hypothetical protein	61	101	0	0	603	263.379	3.24928	8.041	2.08722	3.38898
Smp_135070	hypothetical protein	3	7	0	0	261	88.8637	1.61821	6.47352	1.38858	3.36793
Smp_138260	hypothetical protein	180	307	0	0	1818	172.151	14.9899	7.42753	3.99909	3.32435
Smp_140460	hypothetical protein	29	75	9	1	603	159.168	2.15449	7.31441	1.65741	3.21845
Smp_141940	hypothetical protein	91	212	4	0	876	280.056	32.4711	8.12957	5.06484	3.20192
Smp_145380	hypothetical protein	18	35	2	1	1503	26.0304	9.53693	4.70213	3.39738	3.07907
Smp_147060	hypothetical protein	30	28	3	1	228	880.511	9.61093	9.7822	3.40748	3.0187
Smp_156260	hypothetical protein	2.69845	5.67603	1	0	168	306.995	21.5027	8.26207	4.49203	2.99149
Smp_161240	hypothetical protein	6	13	1	2	360	74.9059	6.46611	6.22701	2.90036	2.82625
Smp_167280	hypothetical protein	487	812	0	1	240	5672.3	130.436	12.4697	7.03822	2.77411
Smp_174290	hypothetical protein	9	15	19	3	4389	43.5142	5.55432	5.44341	2.71245	2.62247
Smp_176780	hypothetical protein	41	61	5	0	2169	36.1389	24.42	5.17548	4.66789	2.51696
Smp_198890	hypothetical protein	20	22	1	3	1002	40.094	90.8398	5.32531	6.52105	2.19411
Smp_201700	hypothetical protein	75	139	11	1	765	304.411	10.27	8.24988	3.49442	2.17844
Smp_204000	hypothetical protein	14	31	1	3	745	51.9519	15.8464	5.6991	4.07437	2.17177
Smp_204880	hypothetical protein	43	72	8	6	436	898.093	10.075	9.81072	3.46923	2.14571
Too few reads, excluded from analysis
Smp_177650	glutathione synthetase	1	1.0003	0	0	255	21.4173	0	4.4207	0	4.48654
Smp_160480	TBC1 domain family, RAB GTPase signaling and vesicle trafficking	3	4	0	0	510	15.2643	4.56546	3.93209	2.4765	2.88435
Smp_181780	hypothetical protein	0	1	0	0	153	40.1167	5.84698	5.32613	2.77547	2.44634
Smp_185320	hypothetical protein	2	3	1	0	183	144.498	3.10028	7.17491	2.03572	2.4424
Smp_193150	hypothetical protein	3	1	0	0	342	22.4975	169.17	4.49169	7.41083	2.44202
Annotations in red are from BLAST searching of NCBInr

## Sheet: F; Tails, annotated
gene	description	Number of sequence fragments				transcript	RPKM		log 2 RPKM+1		log2 ratio
Muscle, cytoskeleton & extracellular matrix		Heads 1	Heads 2	Tails 1	Tails 2	length (bp)	Heads	Tails	Heads	Tails	H+1/T+1
Smp_135560	collagen alpha 2(I) chain	242	601	4556	2121	771	214.723	1811.56	7.75304	10.8238	-3.07078
Smp_174510	dynein light chain	1	4	131	80	315	25.0349	1304.31	4.70237	10.3502	-5.6478
Smp_144910	collagen type I:II:III:V:XI alpha	151	410	1908	852	4315	89.3678	494.036	6.49774	8.95139	-2.45365
Smp_164590	fibrillar collagen chain FAp1 alpha	144	337	2211	1007	4575	65.7673	487.296	6.06107	8.93161	-2.87054
Smp_196840	collagen alpha 1(II) chain	120	306	1793	751	4832	58.7353	386.455	5.90051	8.59788	-2.69737
Smp_123830	collagen alpha (xi) chain	85	250	1305	615	4818	41.8459	271.948	5.42109	8.09248	-2.6714
Smp_213900	type IV collagen alpha 1 chain	46	95	510	244	6114	15.9041	97.8106	4.0793	6.62659	-2.54729
Smp_170340	collagen alpha 1(IV) chain	30	43	276	145	5343	9.47773	57.8985	3.38925	5.88016	-2.4909
Smp_213910	type IV collagen alpha 1 chain	14	37	187	101	5334	6.07744	39.5832	2.82323	5.34281	-2.51958
Smp_197370	Collagen	354	801	4080	1915	3927	194.225	1120.65	7.60899	10.1314	-2.52241
Smp_052230	Papilin, basement membrane component	1	5	37	13	1383	2.9013	28.3866	1.96395	4.87709	-2.91313
Smp_144130	Opioid binding cell adhesion molecule	3	3	31	16	1254	4.00191	29.6768	2.32248	4.93908	-2.6166
Smp_151620	protocadherin 9	4	6	73	39	3969	1.76029	21.0672	1.46482	4.46383	-2.99901
Smp_130260	Calponin homology domain, actin binding	19	27	127	71	2013	14.6682	70.9005	3.96977	6.16793	-2.19816
Smp_195090	tegument-allergen-like protein 5, Sm20.8 EF hand Ca binding	6	5	54	19	519	24.8943	153.954	4.69456	7.2757	-2.58113
Gastrodermis
Smp_139240	cathepsin S (C01 family)	34	68	298	177	1137	69.4089	364.857	6.13769	8.51514	-2.37745
Smp_020550	Low-density lipoprotein receptor (Ldl)	18	27	182	99	2200	18.0269	100.874	4.24997	6.67064	-2.42067
Smp_179950	cathepsin B peptidase (C01 family)	2	10	38	27	912	9.64468	67.3839	3.41206	6.09558	-2.68352
Smp_026810	lysosome membrane protein 2	1	0	4	10	462	3.43962	46.3234	2.15044	5.56448	-3.41405
Smp_147070	sodium coupled neutral amino acid	0	8	28	16	1210	4.0128	33.4682	2.32562	5.10719	-2.78158
Smp_137720	Saposin domain	27	40	122	76	228	145.694	588.458	7.19667	9.20325	-2.00658
Smp_173820	equilibrative nucleoside transporter	1	3	14	5	744	4.44981	23.5199	2.44621	4.61588	-2.16968
Egg formation
Smp_000430	eggshell protein	0	0	12	10	798	0	41.5056	0	5.40958	-5.40958
Smp_191910	Eggshell protein, putative	1	1	29	21	603	3.49255	91.8866	2.16753	6.5374	-4.36986
Smp_005710	egg protein CP391S	0	2	11	9	1071	1.16344	17.4275	1.11333	4.20379	-3.09046
Smp_131110	Female specific protein	1	0	69	63	486	2.73775	298.595	1.90217	8.22687	-6.3247
Signalling
Smp_156540	wnt family member wnt	0	2	82	48	1969	0.685838	52.7685	0.753466	5.74869	-4.99522
Smp_167650	rho guanine nucleotide exchange factor 17	9	18	35	14	210	4.11987	33.9612	2.35611	5.12768	-2.77158
Smp_014610	serine:threonine kinase 1	0	0	43	22	2514	0	19.7997	0	4.37849	-4.37849
Smp_175140	Serine:threonine protein kinase par 1	0	4	9	9	747	3.70671	25.483	2.23472	4.72699	-2.49228
Smp_168070	nerve growth factor receptor	4	13	137	79	270	7.06391	144.885	3.01148	7.18869	-4.17721
Smp_145510	leucine rich repeat protein soc 2	1	1	12	12	1191	1.4189	18.7443	1.27435	4.30336	-3.02901
Nuclear
Smp_199550	DNA repair:transcription protein	1	1	6	4	153	111.345	579.132	6.81179	9.18024	-2.36845
Smp_051500	nucleolar protein c7c	1	1	6	6	336	10.2864	67.9436	3.49651	6.10734	-2.61083
Smp_205570	Small nuclear ribonucleoprotein	17	33	39	24	436	135.925	556.28	7.09724	9.12226	-2.02502
Smp_053950	heterogeneous nuclear riboprotein	1	7	14	15	210	123.391	628.869	6.95874	9.29891	-2.34017
Miscellaneous, cytosol or secreted
Smp_152590	MEG-10	0	0	8	3	168	0	431.2	0	8.75556	-8.75556
Smp_017610	amiloride sensitive amine oxidase Cu-containing Oxidoreductase	1	5	72	65	243	10.6931	161.878	3.54759	7.34765	-3.80006
Smp_178390	COG4 transport protein, ER/Golgi transport	0	1	6	0	225	11.2931	75.0174	3.61978	6.24826	-2.62848
Smp_047700	ring h2 finger protein, atl family, ubiquitination	5	17	80	27	1407	10.8604	59.2492	3.56808	5.91287	-2.34479
Smp_095980	Extracellular superoxide dismutase (Cu Zn)	0	0	20	5	555	0	45.5561	0	5.5409	-5.5409
Smp_000420	Pro His rich glycoprotein, binds glycans	0	0	21	15	909	0	37.5062	0	5.26702	-5.26702
Smp_033930	phosphatidylcholine transfer protein, cytosolic	2	2	11	7	576	7.48757	34.8233	3.08535	5.16283	-2.07747
Smp_134080	sodium:myo inositol cotransporter (osmotic stress protein)	3	9	46	27	2238	3.56018	25.7282	2.18909	4.74029	-2.5512
Smp_047460	astacin, metallopeptidase, extracellular	1	9	36	22	2160	2.78434	21.3745	1.92004	4.48378	-2.56374
Smp_139980	RNA binding protein fox-1 homolog 3, mRNA processing	5	2	26	19	2283	2.64469	15.999	1.8658	4.08738	-2.22158
Smp_049850	hypoxanthine guanine phosphoribosyltransferase	4	12	100	61	561	21.5209	213.615	4.49319	7.74561	-3.25241
Smp_148820	hypoxanthine guanine phosphoribosyltransferase	6	8	42	18	670	20.1213	87.9378	4.40063	6.47472	-2.0741
No annotation
Smp_177580	hypothetical protein no homology	1000	1614	9305	6383	417	7931.46	53207.1	12.9536	15.6994	-2.74581
Smp_201270	hypothetical protein no homology	314	563	2206	1288	297	5648.69	24962.8	12.464	14.6075	-2.14359
Smp_009230	hypothetical protein Sim to Smp_191670	10	24	411	207	470	171.423	3059.1	7.42981	11.5794	-4.14955
Smp_111340	hypothetical protein Sm only	16	25	76	68	258	293.973	1636.78	8.20444	10.6775	-2.47309
Smp_116760	hypothetical protein Trematode specific	1	1	25	9	219	34.1324	556.017	5.13473	9.12158	-3.98685
Smp_158650	hypothetical protein Schistosome specific	3	8	23	14	393	60.5189	294.569	5.94296	8.20735	-2.26439
Smp_201210	Hypothetical protein, Schistosoma only	0	1	6	7	219	12.2976	249.411	3.73309	7.96815	-4.23506
Smp_131790	hypothetical protein	0	1	8	2	207	14.728	187.837	3.97526	7.561	-3.58573
Smp_200280	Hypothetical protein, S. mansoni only	0	1	4	7	246	8.58537	155.112	3.26083	7.28644	-4.0256
Smp_153000	hypothetical protein Flatworm specific	11	45	263	108	2721	13.1822	101.69	3.82601	6.68215	-2.85614
Smp_124620	hypothetical protein Flatworm specific	12	10	29	23	1410	16.6668	80.9417	4.14297	6.35653	-2.21356
Smp_084780	hypothetical protein Flatworm specific	5	7	35	31	902	13.6029	80.2874	3.86818	6.34496	-2.47678
Smp_131410	hypothetical protein Schistsome specific	1	4	32	23	1000	5.83768	68.9709	2.77351	6.12868	-3.35518
Smp_149720	hypothetical protein Trematode specific	4	7	32	15	726	13.5905	62.3077	3.86696	5.98431	-2.11735
Smp_121390	Hypothetical protein, Trematoda	0	1	23	6	609	1.23985	46.0654	1.1634	5.55659	-4.39319
Smp_146760	Hypothetical protein, S. mansoni only	2	1	10	5	546	6.67199	30.5126	2.9396	4.97786	-2.03826
Smp_164950	Hypothetical protein, Trematoda	1	2	11	5	627	4.48345	26.0303	2.45508	4.75651	-2.30142
Smp_152150	Hypothetical protein, Trematoda	0	0	9	5	654	0	22.0071	0	4.52401	-4.52401
Smp_133750	Hypothetical protein, Platyhelminth	1	1	10	11	1011	1.73408	20.3072	1.45106	4.41327	-2.96221
Too few reads, excluded from analysis
Smp_133500	serine:threonine kinase	0	1	1	2	87	253.111	1266.53	7.98932	10.3078	-2.31849
Smp_118230	DNA damage inducible protein ddi1	0	1	1	2	231	10.4034	52.0571	3.51139	5.72947	-2.21808
Smp_187840	long chain fatty acid coenzyme ligase	0	0	0	1	108	0	247.313	0	7.95602	-7.95602
Smp_199780	hypothetical protein	0	0	3	1	102	0	804.446	0	9.65364	-9.65364
Smp_133340	hypothetical protein	0	2	3	4	228	21.6699	120.428	4.50271	6.92396	-2.42125
Smp_203450	nucleoside-diphosphate kinase	1	0	3	3	225	20.0512	103.518	4.39583	6.70761	-2.31178
Smp_096230	hypothetical protein	0	1	2	4	315	4.33466	43.3799	2.4154	5.47183	-3.05644
Smp_202640	hypothetical protein	0	1	4	2	180	23.3013	193.988	4.60296	7.60724	-3.00428
Smp_204820	hypothetical protein	0	0	5	0	156	0	208.083	0	7.70793	-7.70793
Smp_033510	coiled coil helix protein	0	0	4	1	222	0	75.119	0	6.25018	-6.25018
Smp_051120	hypothetical protein	1	0	4	4	333	6.72134	46.2667	2.94885	5.56275	-2.6139
Bad rpkm 2, NOT hi in tails
Smp_127880	hypothetical protein sphingolipid delta(4)-desaturase (fragment)	14	17	5	4	300	40.4687	231.716	5.37395	4.27	2.15
Annotations in red are from BLAST searching of NCBInr
