# Supplementary material for: The Schistosome Esophagus Is a ‘Hotspot’ for Microexon and Lysosomal Hydrolase Gene Expression: Implications for Blood Processing
Source: PLoS Negl Trop Dis. 2015 Dec 7;9(12):e0004272. doi: 10.1371/journal.pntd.0004272 (PMC4671649; doi:10.1371/journal.pntd.0004272)
Supplement: S4 Table — (XLSX) [file pntd.0004272.s007.xlsx]

## Sheet: Nervous system
Nervous system		Number of sequence fragments				transcript	RPKM		Log 2 RPKM+1		log2 ratio
gene	description	Heads 1	Heads 2	Tails 1	Tails 2	length (bp)	Heads	Tails	Heads	Tails	H+1/T+1
Smp_124930	neuropilin (nrp) and tolloid (tll)	4	2	18	17	3669	1.38737	7.77227	1.25542	3.13295	-1.87753
Smp_133550	neuropeptide ff receptor	5	1	15	9	1720	3.3443	12.3038	2.11912	3.73377	-1.61464
Smp_068510	neuronal calcium sensor	1	9	11	11	465	20.6379	64.3723	4.43549	6.03061	-1.59512
Smp_153440	neuropilin (nrp) and tolloid (tll)	3	2	11	6	3213	1.23137	4.01157	1.15793	2.32526	-1.16733
Smp_130280	neurogenic locus notch protein	30	31	69	41	312	7.91484	18.9086	3.15621	4.31532	-1.15911
Smp_123860	neurexin 2 alpha	4	13	15	16	2709	4.0574	9.64402	2.3384	3.41197	-1.07358
Smp_144820	neurabin 1	1	0	6	2	3663	0.259627	1.54114	0.332997	1.34548	-1.01248
Smp_148460	neurofibromin	6	3	24	9	9107	0.776117	2.52032	0.828727	1.81571	-0.98698
Smp_145540	muscarinic acetylcholine receptor	7	6	16	11	1938	5.37035	11.4076	2.67137	3.63315	-0.96178
Smp_037960	neuronal acetylcholine receptor subunit alpha 4	13	16	34	19	1782	11.9244	23.8961	3.69203	4.63785	-0.945822
Smp_151600	neuronal calcium sensor 2	3	9	13	7	573	19.4802	38.1146	4.35616	5.28964	-0.933477
Smp_143800	sodium:chloride dependent neurotransmitter	8	12	27	11	1788	8.35784	16.3699	3.22618	4.11852	-0.892342
Smp_160360	neuropathy target esterase:swiss cheese	72	153	239	125	4929	46.734	84.63	5.57695	6.42004	-0.843099
Smp_139330	nicotinic acetylcholine receptor non alpha	7	20	26	15	2061	8.82531	15.7873	3.2965	4.0693	-0.772795
Smp_125480	acetylcholinesterase	45	77	144	55	2064	42.6305	72.4332	5.44727	6.19836	-0.751095
Smp_050520	pro neuregulin 2	37	61	52	32	774	58.9367	97.7143	5.90537	6.62519	-0.719819
Smp_154600	survival motor neuron protein 1	21	32	44	32	900	40.1227	65.475	5.36186	6.05474	-0.692877
Smp_173010	neuropeptide receptor a	0	4	5	1	1065	2.34297	4.38369	1.74113	2.4286	-0.687465
Smp_150770	teneurin	10	12	27	14	8679	1.77683	3.41386	1.47344	2.14204	-0.668602
Smp_140800	neurogenic locus notch protein 2	7	9	22	8	6006	2.43603	4.44677	1.78074	2.4454	-0.664658
Smp_175680	calcineurin phosphoesterase	14	36	34	22	987	39.1827	51.8335	5.3285	5.72338	-0.394878
Smp_150350	sodium:chloride dependent neurotransmitter	44	79	113	41	1881	47.3408	61.7623	5.59517	5.97183	-0.376657
Smp_150920	synaptotagmin	4	10	10	6	1149	9.13015	12.1514	3.34058	3.71714	-0.376561
Smp_064830	synaptic glycoprotein sc2		110	111	78	912	145.993	183.508	7.1996	7.52754	-0.327936
Smp_142700	neuronal acetylcholine receptor subunit alpha 4	2	4	7	1	1044	4.53312	5.82213	2.46809	2.77022	-0.302129
Smp_126990	neurogenic locus notch	27	41	51	28	867	37.6465	46.5333	5.27227	5.57087	-0.298601
Smp_176310	nicotinic acetylcholine receptor subunit type	4	7	9	4	2415	3.22428	4.06005	2.07871	2.33915	-0.260446
Smp_171820	synaptopodin 2 protein like	58	97	133	63	1524	45.9642	53.1606	5.55349	5.75917	-0.205682
Smp_006720	Synaptobrevin,domain containing protein	18.0002	36	33	26	306	481.156	555.01	8.91336	9.11897	-0.205611
Smp_128230	synaptogyrin 2	38	64	58	45	1076	82.6651	95.3491	6.38655	6.5902	-0.203645
Smp_105360	neurogenic locus notch protein	4	6	9	3	3393	2.0779	2.50723	1.62195	1.81033	-0.188386
Smp_136660	survival of motor neuron protein	20	37	46	16	898	58.4294	65.2881	5.8931	6.05068	-0.157573
Smp_159570	neurexin 4	5	17	9	10	3744	3.69747	4.20757	2.23188	2.38061	-0.148726
Smp_080100	synaptophysin	118	211	188	120	696	429.8	451.704	8.75087	8.82242	-0.0715498
Smp_081820	synaptosomal associated protein 29	43	71	66	41	720	142.565	147.965	7.16556	7.21883	-0.0532693
Smp_047450	neurogenic locus notch protein	85	140	122	77	1578	85.8002	88.2772	6.43963	6.48022	-0.0405934
Smp_136690	acetylcholinesterase	5	7	6	5	1986	4.50254	4.64629	2.4601	2.4973	-0.0372055
Smp_127310	biogenic amine (dopamine) receptor, putative	10	6	13	5	2070	6.43375	6.53644	2.89409	2.91388	-0.019793
Smp_159670	synaptojanin 1	50	59	57	32	3354	20.855	20.8416	4.44989	4.44901	0.000884834
Smp_073270	calcineurin b	84	124	158	99	1143	216.61	211.852	7.7656	7.73371	0.0318942
Smp_045790	neurogenic locus notch protein	58	73	80	37	1515	63.4258	57.6514	6.00957	5.87409	0.135473
Smp_180760	neurexin	11	14	9	10	4446	3.99875	3.51182	2.32157	2.17371	0.147858
Smp_085530	Survival of motor neuron splicing factor	59	93	84	44	639	194.637	175.216	7.61204	7.4612	0.150834
Smp_171870	synaptosomal associated protein 25	43	68	58	32	707	111.25	99.2527	6.81057	6.6475	0.163074
Smp_088360	pro neuregulin membrane bound	9	25	17	9	828	33.0718	29.3406	5.09051	4.92318	0.167329
Smp_059670	neuralized protein 2	48	107	75	45	1488	76.8448	68.0982	6.28253	6.11058	0.171953
Smp_153840	neurobeachin	27	64	34	30	7614	7.64472	6.56253	3.11182	2.91887	0.19295
Smp_148020	neuroglian; septate junction protein	49	63	62	30	3948	19.8415	16.7191	4.38139	4.14723	0.234154
Smp_194830	SmKK7	28	56	51	16	240	977.951	810.718	9.93509	9.66483	0.270258
Smp_159230	synaptic vesicle membrane protein VAT 1	18	13	22	6	1260	21.4871	17.2276	4.49103	4.18805	0.302973
Smp_163650	C terminal pdz ligand of neuronal nitric oxide	1	6	3	1	2748	1.54538	1.04736	1.34788	1.03376	0.314116
Smp_142690	neuronal acetylcholine receptor subunit alpha 4	25	26	25	13	2160	17.6203	13.6966	4.2188	3.87741	0.341394
Smp_176350	contactin; neuroglian; septate junction protein	29	45	36	23	1919	27.5028	21.0382	4.83303	4.46193	0.371097
Smp_069120	synaptotagmin 2	6	12	6	5	1215	11.3067	8.17792	3.62137	3.19817	0.423205
Smp_171460	neural cell adhesion molecule	1	10	5	1	2607	2.47752	1.57459	1.79806	1.36434	0.433716
Smp_164210	synaptobrevin YKT6	58	96	63	38	1486	93.1261	68.6728	6.55652	6.12252	0.433999
Smp_043940	synaptic vesicle 2 protein	31	60	33	27	237	123.432	87.0184	6.95921	6.45973	0.49948
Smp_034120	Synapse-associated protein, putative	125	181	135	63	1191	205.991	139.158	7.69342	7.13091	0.562514
Smp_175900	synaptotagmin	15	19	15	7	1134	24.7531	16.4063	4.68667	4.12154	0.565137
Smp_042120	neuroendocrine protein 7b2	86	145	86	52	867	226.187	149.32	7.82774	7.23189	0.595843
Smp_128220	neuroendocrine convertase 2	36	67	29	25	1971	37.4402	23.1117	5.26454	4.59166	0.672882
Smp_064950	synaptosomal associated protein 23 kDa	59	129	76	48	1288	208.663	130.297	7.71193	7.03669	0.675238
Smp_129900	sodium and chloride dependent GABA transporter	24	51	26	12	1792	29.795	17.4936	4.94462	4.20895	0.73567
Smp_176920	neuronal RhoA GEF protein	7	17	5	5	2655	6.07056	3.15143	2.82182	2.05361	0.768216
Smp_166780	calcineurin binding protein cabin 1	12	23	15	2	6228	3.72163	1.72225	2.23928	1.4448	0.794485
Smp_127870	Reticulon 4 (Neurite outgrowth inhibitor)	105	162	86	56	588	361.058	205.807	8.50008	7.69214	0.807936
Smp_168170	synapsin	51	70	37	24	2340	37.9952	20.7602	5.28522	4.44362	0.841605
Smp_043130	synaptotagmin XIV	43	48	36	14	1773	54.4433	29.3932	5.79294	4.92568	0.867265
Smp_157430	sodium dependent serotonin transporter	1	6	1	1	966	5.1436	2.02124	2.61908	1.59514	1.02394
Smp_147420	neurotrimin (hnt)	8	12	0	4	156	30.88	13.9255	4.99458	3.89971	1.095
Smp_129790	synaptotagmin 3	2	10	2	1	1809	4.26568	1.31033	2.39662	1.2081	1.18852
Smp_194780	neurotracting:lsamp:neurotrimin:obcam	3	9	2	0	3615	2.12436	0.328332	1.64356	0.409616	1.23394
Smp_157420	serotonin transporter	10	5	3	2	840	15.7165	5.64745	4.0632	2.7328	1.3304
Smp_058240	NPP-1 prepropeptide\x3b Putative neuropeptide	41	60	20	10	348	275.682	96.3461	8.11208	6.60505	1.50703
Smp_012000	neuronal acetylcholine receptor subunit alpha 6	4	8	0	1	2235	3.75843	0.484884	2.25049	0.57035	1.68014
Smp_202470	dopamine receptor D1AlphaHom	9	3	2	1	1422	7.86767	1.72553	3.14856	1.44654	1.70202
Smp_046120	vesicular acetylcholine transporter	9	9	3	1	1620	8.91033	1.87973	3.30893	1.52593	1.783
Smp_077980	neuropeptide F prepropeptide	4	10	1	1	444	35.5816	6.35705	5.19305	2.87913	2.31392
Smp_163900	dopamine beta hydroxylase	4	9	1	0	1527	6.14639	0.422605	2.83721	0.508535	2.32868
Smp_027990	homeobox protein nk 2 ; neural gene activation	10	9	0	0	3060	4.73736	0	2.52039	0	2.52039
						Mean	69.2531	62.3094
						Median	20.2397	16.9733
						Ratio H/T	1.11144

## Sheet: Glycosyl transferases
Glycosyl transferases		Number of sequence fragments				transcript	RPKM		Log 2 RPKM+1		log2 ratio
gene	description	Heads 1	Heads 2	Tails 1	Tails 2	length (bp)	Heads	Tails	Heads	Tails	H+1/T+1
Smp_161590	glycosyltransferase	0	8	9	11	1643	2.99271	11.2507	1.99737	3.61479	-1.61742
Smp_058670	procollagen galactosyltransferase 1	2	4	13	7	2043	2.07506	7.70307	1.62061	3.12152	-1.50091
Smp_026930	alpha 1,3 mannosyl glycoprotein	10	12	29	28	1542	13.0633	32.7098	3.81386	5.0751	-1.26123
Smp_137740	alpha(13)fucosyltransferase	2	0	5	2	816	2.92169	7.76061	1.97148	3.13103	-1.15956
Smp_056260	xylosylprotein beta4 galactosyltransferase	4	1	9	4	735	7.67665	16.8251	3.11714	4.15584	-1.0387
Smp_138750	alpha fucosyltransferase m	7	9	13	9	1509	8.29216	12.355	3.21601	3.73931	-0.523294
Smp_194990	alpha(13)fucosyltransferase	1	2	5	0	357	12.18	17.8582	3.72028	4.23712	-0.516842
Smp_046930	O glycosyltransferase	346	670	858	468	3022	223.183	319.011	7.80853	8.32198	-0.513445
Smp_102400	galactosyltransferase	9	20	27	11	1035	21.8327	31.1438	4.51303	5.00647	-0.493439
Smp_053460	gpi mannosyltransferase 3	10	17	16	15	1713	11.6349	15.7138	3.65934	4.06297	-0.403626
Smp_054300	alpha(13)fucosyltransferase	2	2	5	1	1185	2.85511	3.84928	1.94677	2.27777	-0.330999
Smp_096910	dolichyl pyrophosphate Man9GlcNAc2	14	24	24	17	1591	18.5653	22.2618	4.29023	4.53989	-0.249666
Smp_006930	beta 1 3 galactosyltransferase brn	32	45	68	32	1251	40.4836	48.1318	5.37447	5.61859	-0.244116
Smp_051930	glycoprotein N acetylgalactosamine	14	27	30	14	948	35.1305	40.9791	5.17515	5.3916	-0.216454
Smp_177040	gpi mannosyltransferase 2	10	17	15	12	1596	12.6105	14.5089	3.76665	3.95502	-0.188376
Smp_021370	beta 1,4 N acetylgalactosaminyltransferase	17	50	56	20	1239	43.5816	49.2303	5.47838	5.65049	-0.172109
Smp_131810	GDP fucose protein O fucosyltransferase 2	35	52	56	32	2611	27.4286	29.4088	4.82927	4.92642	-0.0971458
Smp_014280	UDP GlcNAc:betaGal	13	16	19	10	1092	22.1985	23.0148	4.53596	4.58585	-0.0498923
Smp_128810	gpi mannosyltransferase 1	28	59	47	31	2052	29.73	30.7471	4.94158	4.98855	-0.046977
Smp_210350	GPI mannosyltransferase 4	17	45	25	26	4084	9.70673	9.96079	3.42045	3.45428	-0.0338339
Smp_083130	beta3 glucuronyltransferase	24	47	38	24	711	88.8998	88.1247	6.49025	6.47775	0.0124926
Smp_209060	alpha(13)fucosyltransferase	8	10	17	2	834	19.3484	18.1602	4.34684	4.26004	0.0868027
Smp_133700	UDP glucose:glycoprotein glucosyltransferase 1	28	37	38	15	1176	21.2187	19.5935	4.4737	4.36412	0.109585
Smp_082710	UDP N acetylglucosamine transferase subunit	69	144	84	77	630	363.7	335.098	8.51057	8.39274	0.117828
Smp_128310	xylosyltransferase I	16	15	23	7	1965	12.4562	11.2205	3.7502	3.61123	0.138968
Smp_046880	phosphatidylinositol	21	37	31	16	1503	28.8785	25.3875	4.90104	4.72178	0.179253
Smp_035470	dolichyl diphosphooligosaccharide protein	128	180	174	85	1299	187.731	165.136	7.56019	7.37622	0.183967
Smp_175120	Alpha (1,6) fucosyltransferase (EC 2	62	106	92	45	1901	61.314	52.947	5.96148	5.75347	0.208014
Smp_042720	beta 13 n galactosyltransferase	3	3	4	1	1428	3.43474	2.63048	2.14885	1.86016	0.288689
Smp_032780	dolichyl phosphate beta glucosyltransferase	18	33	22	14	1269	30.784	24.469	4.99023	4.67067	0.319558
Smp_154680	glycosyltransferase 14 family member	2	10	4	3	1335	6.04815	4.58533	2.81724	2.48164	0.335602
Smp_065240	GDP fucose protein O fucosyltransferase 1	6	7	1	6	1176	9.16344	6.64284	3.34532	2.93411	0.411208
Smp_045430	UDP N acetylglucosamine transferase subunit	25	49	31	16	546	120.577	86.2019	6.92573	6.44629	0.479439
Smp_042790	dolichol phosphate mannosyltransferase	19	29	20	11	714	61.8723	42.9752	5.97435	5.45862	0.515734
Smp_103930	alpha 1,2 mannosyltransferase ALG9	88	156	82	63	1845	97.4564	65.8247	6.62141	6.06231	0.559104
Smp_089240	alpha 1,6 mannosyl glycoprotein	50	96	51	29	1287	66.7743	44.1216	6.08267	5.49575	0.58692
Smp_211180	alpha(13)fucosyltransferase	38	95	47	28	1932	75.43	49.4721	6.25607	5.65741	0.598653
Smp_005010	chitobiosyldiphosphodolichol	43	65	33	26	1416	58.8821	36.3223	5.90405	5.22197	0.682087
Smp_149820	glycoprotein N acetylgalactosamine	11	17	10	5	773	36.3678	22.1754	5.22372	4.53452	0.689201
Smp_057620	polypeptide GalNAc transferase 6	30	61	59	20	402	78.322	48.1065	6.30965	5.61784	0.691807
Smp_052330	asparagine linked glycosylation protein 11	17	40	19	10	1503	27.2839	15.7517	4.82191	4.06624	0.755674
Smp_168460	beta 1,3-galactosyltransferase	47	73	38	25	777	101.964	59.0798	6.686	5.90881	0.777188
Smp_210290	beta1,4 galactosyltransferase 7	15	21	10	8	786	41.1993	23.0575	5.39915	4.58841	0.810732
Smp_146430	beta 14 galactosyltransferase	17	35	20	7	672	66.2868	35.9568	6.07225	5.20777	0.864484
Smp_176100	UDP glucose:glycoprotein glucosyltransferase	3	5	1	2	795	8.79656	4.26246	3.29228	2.39574	0.896538
Smp_127370	glycosyltransferase 14 family member	10	11	6	4	1287	13.4012	6.72789	3.84812	2.95007	0.898043
Smp_007950	beta 1,4 galactosyltransferase 4	8	2	2	3	501	27.3152	13.5855	4.8235	3.86646	0.957042
Smp_187360	glycosyltransferase 14 family member	20	25	15	6	474	43.3447	17.9947	5.47069	4.24753	1.22316
Smp_139230	polypeptide N acetylgalactosaminyltransferase	23	25	6	9	1203	33.2543	12.2123	5.09821	3.72381	1.3744
Smp_177080	alpha 1,3 mannosyltransferase ALG2	63.0479	88.2486	36	17	1425	84.6729	31.8094	6.42077	5.03604	1.38473
Smp_005500	polypeptide N acetylgalactosaminyltransferase	40	91	19	14	2044	44.8732	13.8632	5.51958	3.89367	1.62591
Smp_154670	glycosyltransferase 14 family member	50	88	21	20	1071	70.5292	22.1084	6.16046	4.53035	1.63011
Smp_168450	glycoprotein N acetylgalactosamine	22	40	7	7	1137	42.7488	11.5648	5.45117	3.65132	1.79986
Smp_159490	polypeptide GalNAc transferase 6	50	108	5	3	1581	79.7705	4.175	6.33576	2.37156	3.9642
Smp_144260	alpha 1 3(6) mannosylglycoprotein beta 1 transferase	27	31	0	0	1149	42.1426	0	5.43104	0	5.43104
Smp_151220	beta 13 n galactosyltransferase	310	569	1	0	2297	270.347	0.267379	8.084	0.341848	7.74215
						Mean	53.1202	38.6792
						Median	32.0191	22.1419
						Ratio H/T	1.37335

## Sheet: Tegument
Tegument
gene	description	Heads 1	Heads 2	Tails 1	Tails 2	length (bp)	Heads	Tails	Heads	Tails	H+1/T+1
Membranes: Enzymes, transporters and unknown functions		Number of sequence fragments				transcript	RPKM		log 2 RPKM+1		log2 ratio		RPKM H	RPKM T
Smp_105410	glucose transport protein	30	56	143	101	2260	38.3829	112.862	5.26239	6.81842	-1.53165		38.3829	112.862	5.26239	-1.53165	-1.53165
Smp_025830	adp ribosyl cyclase	55	54	134	83	414	94.6331	193.498	6.56427	7.59617	-1.02417		94.6331	193.498	6.56427	-1.02417	-1.02417
Smp_037540	alpha glucosidase	94	179	292	151	1923	99.6666	181.772	6.63904	7.50599	-0.86046		99.6666	181.772	6.63904	-0.86046	-0.86046
Smp_166340	CD59 like glycoprotein	37	92	137	64	372	465.09	815.105	8.86137	9.67084	-0.808146		465.09	815.105	8.86137	-0.808146	-0.808146
Smp_194860	Sm8.7 Low molecular weight protein (LMWP)	362	590	829	465	279	4371.1	6559.97	12.0938	12.6795	-0.585583		4371.1	6559.97	12.0938	-0.585583	-0.585583
Smp_155890	alkaline phosphatase	84	144	194	103	1263	139.704	197.998	7.12623	7.62934	-0.500091		139.704	197.998	7.12623	-0.500091	-0.500091
Smp_042020	ectonucleoside triphosphate diphosphohydrolase	74	110	187	93	2603	65.2773	91.8374	6.02851	6.52101	-0.486191		65.2773	91.8374	6.02851	-0.486191	-0.486191
Smp_168730	carbonic anhydrase	47	68	67	62	1005	102.798	137.461	6.68367	7.10288	-0.415701		102.798	137.461	6.68367	-0.415701	-0.415701
Smp_012440	glucose transport protein	283	423	453	278	2919	237.925	249.701	7.89436	7.96406	-0.0694099		237.925	249.701	7.89436	-0.0694099	-0.0694099
Smp_005720	Aquaporin 3 (AQP 3)	141	190	228	130	2178	154.571	148.803	7.27213	7.21726	0.0545066		154.571	148.803	7.27213	0.0545066	0.0545066
Smp_081920	CD59 like glycoprotein	46	72	76	37	495	373.01	358.032	8.54307	8.48394	0.0589644		373.01	358.032	8.54307	0.0589644	0.0589644
Smp_153390	ectonucleotide pyrophosphatase:phosphodiesterase	110	185	167	90	1026	163.68	155.044	7.35473	7.27653	0.0777125		163.68	155.044	7.35473	0.0777125	0.0777125
Smp_194920	T cell immunomodulatory protein	62	106	82	57	1896	64.5291	60.276	6.01188	5.91351	0.0968136		64.5291	60.276	6.01188	0.0968136	0.0968136
Smp_157500	Calpain	420	681	562	319	2689	277.372	251.896	8.11568	7.97668	0.13847		277.372	251.896	8.11568	0.13847	0.13847
Smp_170820	multidrug resistance protein	20	33	27	19	2637	28.4782	24.8437	4.83179	4.63481	0.189836		28.4782	24.8437	4.83179	0.189836	0.189836
Smp_005740	Aquaporin 9 (AQP 9)	624	1182	582	387	915	1622.96	991.074	10.6644	9.95285	0.710996		1622.96	991.074	10.6644	0.710996	0.710996
						Mean	518.699	658.136
Tegument-specific
Smp_195180	Sm25 surface membrane antigen	41	79	229	106	549	220.622	668.65	7.78543	9.38511	-1.59531		220.622	668.65	7.78543	-1.59531	-1.59531
Smp_017730	200-kDa GPI-anchored surface glycoprotein	251	414	565	368	6644	67.6165	105.488	6.0793	6.72094	-0.634063		67.6165	105.488	6.0793	-0.634063	-0.634063
Smp_195190	13 kDa tegumental antigen Sm13	55	101	102.688	56	315	861.097	965.746	9.75003	9.9155	-0.165287		861.097	965.746	9.75003	-0.165287	-0.165287
Smp_072190	Sm29 membrane associated protein	377	624	374	256	576	1744.57	1231.3	10.7687	10.266	0.502345		1744.57	1231.3	10.7687	0.502345	0.502345
						Mean	723.476	742.796
Tegument tetraspanins and annexins
Smp_181530	Tetraspanin Sm-TSP-2	27	55	81	40	213	1383.02	2251.91	10.4346	11.1376	-0.702925		1383.02	2251.91	10.4346	-0.702925	-0.702925
Smp_017430	Tetraspanin	590	1048	1228	812	657	2324.89	3263.54	11.1836	11.6727	-0.489097		2324.89	3263.54	11.1836	-0.489097	-0.489097
Smp_194970	Tetraspanin	85	107	137	64	300	159.567	205.238	7.32703	7.68817	-0.361135		159.567	205.238	7.32703	-0.361135	-0.361135
Smp_140000	Tetraspanin	21	27	28	16	837	51.1469	49.4659	5.70451	5.65724	0.0472726		51.1469	49.4659	5.70451	0.0472726	0.0472726
Smp_077720	annexin	134	180	155	80	1023	257.297	201.612	8.01289	7.66258	0.350311		257.297	201.612	8.01289	0.350311	0.350311
Smp_074140	annexin	250	361	253	136	1044	376.042	255.379	8.55858	8.00213	0.556447		376.042	255.379	8.55858	0.556447	0.556447
Smp_045500	annexin	42	89	44	23	1638	57.6159	32.9431	5.87322	5.08505	0.788174		57.6159	32.9431	5.87322	0.788174	0.788174
Smp_045560	annexin	218	333	196	93	996	458.364	253.474	8.84349	7.99137	0.85212		458.364	253.474	8.84349	0.85212	0.85212
Smp_131840	Tetraspanin	587	1014	466	261	675	1423.44	760.498	10.4762	9.5727	0.903483		1423.44	760.498	10.4762	0.903483	0.903483
Smp_045550	annexin	271	472	130	61	1464	381.981	105.307	8.58113	6.73209	1.84904		381.981	105.307	8.58113	1.84904	1.84904
						Mean	687.336	737.937
Membrane-associated ATPases
Smp_124240	sodium:potassium dependent atpase beta subunit	91	126	333	188	1719	144.345	403.488	7.17338	8.65638	-1.47662		144.345	403.488	7.17338	-1.47662	-1.47662
Smp_176130	plasma membrane calcium transporting ATPase	0	2	2	1	144	98.2839	204.559	6.61888	7.67637	-1.04992		98.2839	204.559	6.61888	-1.04992	-1.04992
Smp_137170	plasma membrane calcium transporting ATPase	48	76	86	39	3630	23.8021	25.2745	4.57302	4.65961	-0.083201		23.8021	25.2745	4.57302	-0.083201	-0.083201
Smp_104500	phospholipid transporting ATPase IA	101	153	134	86	3602	50.6513	47.5239	5.66253	5.57058	0.0901092		50.6513	47.5239	5.66253	0.0901092	0.0901092
Smp_091650	phospholipid transporting ATPase IIB	57	92	58	48	3108	33.4057	27.2534	5.06202	4.76836	0.284223		33.4057	27.2534	5.06202	0.284223	0.284223
Smp_033550	sodium:potassium transporting ATPase subunit	60	109	66	41	627	255.944	181.632	7.99968	7.50487	0.492514		255.944	181.632	7.99968	0.492514	0.492514
Smp_015020	sodium potassium transporting ATPase alpha subunit	27	40	23	12	3051	15.6199	8.67579	3.96531	3.117	0.78046		15.6199	8.67579	3.96531	0.78046	0.78046
						Mean	88.8646	128.344				Mean	505.095	588.625
												Median	159.567	201.612
												Ratio H/T	0.858092
Other Annexins and Tetraspanins
Smp_095630	Tetraspanin,IPR000301 CD9:CD37:CD63	140	254	443	260	2057	263.35	554.535	8.04631	9.11773	-1.07143		263.35	554.535	8.04631	9.11773	-1.07143
Smp_152050	tetraspanin similiar to uroplakin 1	8	13	21	14	621	28.6734	53.2553	4.8911	5.76169	-0.870594		28.6734	53.2553	4.8911	5.76169	-0.870594
Smp_011560	tetraspanin CD63 receptor	169	194	399	233	1903	217.196	353.654	7.76948	8.47027	-0.700788		217.196	353.654	7.76948	8.47027	-0.700788
Smp_043210	tetraspanin	56	111	105	75	852	105.923	154.487	6.74043	7.28065	-0.540222		105.923	154.487	6.74043	7.28065	-0.540222
Smp_078750	tetraspanin 97e	190	345	400	202	1369	392.83	496.342	8.62143	8.95809	-0.336665		392.83	496.342	8.62143	8.95809	-0.336665
Smp_074150	annexin	87	173	175	90	1098	184.76	208.247	7.5373	7.70906	-0.171767		184.76	208.247	7.5373	7.70906	-0.171767
Smp_019340	Tetraspanin 3	69	88	92	57	1170	142.724	153.888	7.16716	7.27508	-0.107924		142.724	153.888	7.16716	7.27508	-0.107924
Smp_035020	tetraspanin	38	66	52	39	1035	80.9902	81.0856	6.35738	6.35906	-0.00167768		80.9902	81.0856	6.35738	6.35906	-0.00167768
Smp_099770	tetraspanin	40	81	65	32	678	161.238	142.454	7.34197	7.16444	0.177524		161.238	142.454	7.34197	7.16444	0.177524
Smp_140140	tetraspanin CD63 receptor	9	16	8	6	834	25.564	16.425	4.7314	4.12309	0.608314		25.564	16.425	4.7314	4.12309	0.608314
Smp_077880	annexin	32	59	28	17	1098	74.9859	44.0455	6.24766	5.49331	0.754349		74.9859	44.0455	6.24766	5.49331	0.754349
Smp_201250	annexin	4	7	4	1	306	65.7846	29.7473	6.06144	4.94239	1.11906		65.7846	29.7473	6.06144	4.94239	1.11906
Smp_173150	cd63 antigen	20	31	9	6	678	70.543	22.9671	6.16074	4.58298	1.57776		70.543	22.9671	6.16074	4.58298	1.57776
						Mean	139.582	177.779
Smp_041460	tetraspanin CD63 receptor	213	355	37	20	1425	373.57	40.9079	8.54909	5.38915	3.15994		373.57	40.9079	8.54909	5.38915	3.15994
Smp_194120	annexin	7	15	0	1	390	73.2905	5.20609	6.21511	2.63368	3.58142		73.2905	5.20609	6.21511	2.63368	3.58142
Smp_140130	tetraspanin CD63 receptor No SigP	84	115	0	0	1257	96.1862	0	6.60268	0	6.60268		96.1862	0	6.60268	0	6.60268
Smp_155580	annexin	522	967	0	1	1050	1128.89	1.16139	10.142	1.11196	9.03001		1128.89	1.16139	10.142	1.11196	9.03001
						Mean	417.984	11.8188				Mean	205.088	138.73
												Median	105.923	53.2553
												Ratio H/T	1.47833

## Sheet: Gut secreted & saposins
Gut secreted		Number of sequence fragments				transcript	RPKM		log 2 RPKM		log2 ratio		RPKM
gene	description	Heads 1	Heads 2	Tails 1	Tails 2	length (bp)	Heads	Tails	Heads	Tails	H+1/T+1		Heads	Tails
Smp_139240	cathepsin S (C01 family)	34	68	298	177	1137	69.4089	364.857	6.11705	8.51119	-2.37745		69.4089	364.857
Smp_147680	Calumenin, EF-hand Ca binding protein	79	124	427	210	969	174.133	581.108	7.44405	9.18266	-1.73284		174.133	581.108
Smp_043390	beta D xylosidase 2	22	34	94	61	2355	15.6071	47.1311	3.96413	5.55861	-1.53517		15.6071	47.1311
Smp_002600	Lysosomal Pro X carboxypeptidase	102	178	341	192	1863	126.983	269.097	6.98849	8.07198	-1.07753		126.983	269.097
Smp_089670	alpha 2 macroglobulin	64	108	171	110	6021	19.2788	35.1105	4.26894	5.13383	-0.832446		19.2788	35.1105
Smp_162770	lysosome associated membrane glycoprotein	89	191	257	136	1047	131.216	220.175	7.0358	7.78251	-0.742292		131.216	220.175
Smp_067060	cathepsin B peptidase (C01 family)	2031	3524	5366	3197	843	4289.97	7173.77	12.0668	12.8085	-0.741629		4289.97	7173.77
Smp_090080	serpin	485	673	946	505	1221	751.058	985.816	9.55278	9.94517	-0.391937		751.058	985.816
Smp_179170	hemoglobinase (C13 family)	715	1431	1431	818	1330	1690.99	1969.31	10.7237	10.9435	-0.219702		1690.99	1969.31
Smp_019030	cathepsin C	194	316	356	176	1368	262.011	298.296	8.03348	8.2206	-0.18645		262.011	298.296
Smp_213500	acyl coenzyme A thioesterase	20	50	40	26	966	56.5662	62.8055	5.82187	5.97282	-0.148459		56.5662	62.8055
Smp_082030	DJ-1/PARK7-like protease	153	222	228	127	555	705.333	714.206	9.46216	9.4802	-0.0180103		705.333	714.206
Smp_063530	apoferritin-2	228	382	377	189	582	1042.83	1041.31	10.0263	10.0242	0.00210235		1042.83	1041.31
Smp_071610	Lysosomal Pro X carboxypeptidase	107	197	179	103	1652	150.949	144.714	7.23792	7.17706	0.0604477		150.949	144.714
Smp_136240	vesicle associated membrane protein (vamp)	340	526	446	286	1083	700.483	640.678	9.45221	9.32346	0.128559		700.483	640.678
Smp_010620	ester hydrolase	7	22	17	5	731	35.6885	31.8181	5.15739	4.99178	0.160836		35.6885	31.8181
Smp_047650	ferritin, heavy polypeptide 1	119	205	178	98	519	551.103	472.764	9.10618	8.88498	0.220769		551.103	472.764
Smp_194840	Niemann Pick C2 protein	290	573	318	179	441	2291.67	1476.29	11.1622	10.5278	0.634076		2291.67	1476.29
Smp_047660	ferritin, heavy polypeptide 1	41	51	36	20	546	181.49	115.558	7.50375	6.85247	0.646769		181.49	115.558
						Mean	697.198	876.043					697.198	876.043
						Median	181.49	364.857
						Ratio H/T	0.79585
Saposins
Smp_137720	Saposin containing protein	27	40	122	76	228	145.694	588.458	7.1868	9.2008	-2.00658		145.694	588.458
Smp_105450	Saposin containing protein	83	144	262	191	381	935.533	2237.4	9.86964	11.1276	-1.25707		935.533	2237.4
Smp_130100	Saposin containing protein	220	350	687	421	387	2010.54	4291.53	10.9734	12.0673	-1.09353		2010.54	4291.53
Smp_137700	Saposin containing protein	2	4	4	5	363	23.4812	44.0648	4.55343	5.46155	-0.880327		23.4812	44.0648
Smp_105420	Saposin containing protein	720	1138	1488	899	744	3127.81	4663.68	11.6109	12.1873	-0.576164		3127.81	4663.68
Smp_028870	Saposin containing protein	95	176	201	136	585	454.03	642.181	8.82664	9.32684	-0.499263		454.03	642.181
Smp_014570	Saposin containing protein	313	568	707	434	981	1031.03	1427.3	10.0099	10.4791	-0.468814		1031.03	1427.3
Smp_194910	Saposin containing protein	441	862	1040	520	673	2268.01	2894.83	11.1472	11.4993	-0.351914		2268.01	2894.83
Smp_016490	Saposin containing protein	345	469	476	286	588	1413.67	1417.37	10.4652	10.469	-0.00376837		1413.67	1417.37
Smp_028840	Saposin containing protein	30	27	7	1	429	177.963	21.5027	7.47543	4.42645	2.99149		177.963	21.5027
						Mean	1158.78	1822.83				Mean	851.058	1191.64
						Median	983.282	1422.34				Median	502.566	614.568
						Ratio H/T	0.635701					Ratio H/T	0.714191

## Sheet: Muscle & cytoskeleton
Muscle & cytoskeleton		Number of sequence fragments				transcript	RPKM		log 2 RPKM		log2 ratio
gene	description	Heads 1	Heads 2	Tails 1	Tails 2	length (bp)	Heads	Tails	Heads	Tails	H+1/T+1
Smp_161930	actin	2109	2843	8503	5506	954	3372.7	10540.6	11.7197	13.3637	-1.64369
Smp_000100	filamin	63	108	233	121	7011	16.1646	35.9699	4.01477	5.16872	-1.10691
Smp_085540	myosin heavy chain	884	1595	2552	1334	7147	230.649	398.264	7.84956	8.63758	-0.785403
Smp_021920	paramyosin	130	289	410	224	2430	128.26	207.816	7.00293	7.69916	-0.691956
Smp_008660	gelsolin	138	309	358	237	1095	313.63	485.773	8.29292	8.92414	-0.629593
Smp_095520	dynein light chain	165	301	488	241	270	2088.94	3075.97	11.0286	11.5868	-0.558049
Smp_030730	tubulin beta 2B chain	1605	2982	3743	2155	1233	2644.94	3745.35	11.369	11.8709	-0.501705
Smp_046600	actin	210	301	359	258	1131	366.708	489.844	8.51849	8.93618	-0.416704
Smp_170310	spectrin alpha chain	100	171	173	121	1609	157.5	190.156	7.29921	7.57104	-0.270268
Smp_183710	actin	344	548	236	520	1131	630.597	693.531	9.30057	9.43782	-0.137035
Smp_037230	fimbrin	441	738	803	474	1542	716.692	785.876	9.48521	9.61816	-0.132771
Smp_046060	myosin heavy chain, non muscle	224	422	410	224	5986	71.7435	78.0226	6.16478	6.28582	-0.119447
Smp_201060	dynein light chain	147	273	306	123	270	3493.27	3783.89	11.7704	11.8857	-0.11526
Smp_014780	alpha actinin, sarcomeric	191	326	340	172	3924	115.598	122.793	6.85297	6.94008	-0.0863867
Smp_136640	programmed cell death protein	71	132	127	67	522	403.779	424.424	8.65742	8.72936	-0.071767
Smp_103000	myosin regulatory light chain	42	55	58	28	219	1593.43	1460.55	10.6379	10.5123	0.125542
Smp_075400	hypothetical protein	114	254	213	89	921	278.964	238.147	8.12394	7.89571	0.227344
Smp_040680	dynein light chain	5	14	2	3	273	145.064	51.1032	7.18055	5.67534	1.48716
						Mean	931.591	1489.34
						Median	340.169	455.099
						Ratio H/T	0.625507

## Sheet: Cytosol and parenchyma
Cytosolic proteins		Number of sequence fragments				transcript	RPKM		log2 RPKM		log2 ratio
gene	description	Heads 1	Heads 2	Tails 1	Tails 2	length (bp)	Heads	Tails	Heads	Tails	H+1/T+1
Smp_106930	Heat shock 70 kDa protein	4091	7640	12187	7236	1914	4422.48	8188.43	12.1106	12.9994	-0.888581
Smp_095360	fatty acid binding protein, (Sm14)	2237	4373	5531	2764	804	12362	21438.4	13.5936	14.3879	-0.794236
Smp_042160	aldolase	2930	5478	7814	4393	1092	5604.02	9010.72	12.4522	13.1374	-0.685083
Smp_214060	phosphoglycerate kinase 1	368	683	877	484	1251	644.165	922.558	9.33129	9.8495	-0.517534
Smp_003990	triosephosphate isomerase 1a	137	255	316	183	762	449.376	637.113	8.81178	9.31541	-0.502682
Smp_163610	Glutathione S-transferase 26 kDa (GST 26)	258	443	483	284	612	898.334	1110.5	9.81111	10.117	-0.305579
Smp_056970	glyceraldehyde 3 phosphate dehydrogenase	4635	8751	8443	4854	984	11715.1	13781.3	13.5161	13.7504	-0.234324
Smp_008070	thioredoxin	275	468	491	264	321	3955.69	4376.36	11.9497	12.0955	-0.145767
Smp_054160	Glutathione S-transferase 28 kDa (GST 28)	296.834	563.421	532.961	295.087	413	2599.62	2777.3	11.3441	11.4395	-0.0953468
Smp_024110	enolase	1219	2256	2527	1426	393	2939.85	3099.1	11.5215	11.5976	-0.0760816
Smp_034840	14-3-3 protein epsilon	1304	2289	2179	1213	750	3647.3	3694.4	11.8326	11.8511	-0.0185062
Smp_038950	lactate dehydrogenase	62.8658	120.889	94.1672	63.3706	653	260.235	254.879	8.02367	7.99367	0.0298865
Smp_176200	superoxide dismutase [Cu-Zn]	173	329	254	169	462	1232.78	1182.65	10.2677	10.2078	0.0598426
Smp_040130	cyclophilin	649	1258	1066	529	486	4276.62	3922.76	12.0623	11.9377	0.124572
Smp_071390	adenylate kinase	53	74	66	38	594	216.37	189.347	7.75736	7.56489	0.191521
Smp_009580	ubiquitin	3701	7450	4259	2376	432	30684.6	20450	14.9052	14.3198	0.58539
Smp_046690	polyubiquitin C	377	680	371	224	1140	727.28	456.607	9.50637	8.83481	0.670384
						Mean	5096.22	5617.2
						Median	2939.85	3099.1
						Ratio H/T	0.907253
Glycogen synthesis and breakdown		Number of sequence fragments				transcript	RPKM	RPKM	log2 RPKM		log2 ratio
gene	description	Heads 1	Heads 2	Tails 1	Tails 2	length (bp)	Heads	Tails	Heads	Tails	H+1/T+1
Smp_157950	glycogenin	6	8	17	9	1179	8.82946	18.0327	3.14233	4.17254	-0.953296
Smp_007640	glycogen debranching enzyme	51	96	132	81.9999	3160	31.9155	53.5241	4.99619	5.74212	-0.728127
Smp_007650	glycogen debranching enzyme	21	35	48	35.0001	1599	22.5905	37.5409	4.49764	5.23039	-0.708184
Smp_043030	hexokinase	195	282	424	225	1356	275.296	397.808	8.10484	8.63593	-0.52948
Smp_143840	glycogen phosphorylase	670	1128	1269	753	2427	391.658	525.662	8.61345	9.03799	-0.423604
Smp_008490	glycogenin 1	85	120	150	94	963	179.922	231.919	7.49123	7.85748	-0.36446
Smp_094880	alpha glucan branching enzyme	116	184	190	136	2055	105.59	128.18	6.72233	7.00203	-0.277311
Smp_018260	glycogen synthase	77	141	130	92	2121	68.084	79.2212	6.08924	6.30781	-0.215632
Smp_180530	phosphoglucomutase	115	265	208	116	1839	146.689	139.415	7.19662	7.12324	0.0728653
Smp_085150	phosphoglucomutase 2	63	107	98	37	1701	69.8205	55.8806	6.12558	5.80428	0.31623
Smp_059880	galactose 1 phosphate uridylyltransferase	24	30	19	14	1143	44.3309	27.8107	5.47024	4.79757	0.65389
						Mean	122.248	154.09
						Median	69.8205	79.2212
						Ratio H/T	0.793351

## Sheet: Summary data for Fig 2
	RPKM H †	RPKM T	Head fold NS	Bias * H/T
Glycosyl transferases	53	39	0.768116	1.36
Glycogen metabolism	122	154	1.76812	0.79
Cytosol	5096	5617	73.8551	0.907
Muscle/Cytoskeleton	932	1489	13.5072	0.626
Saposins	1159	1823	16.7971	0.636
Enzymes & transporters	697	876	10.1014	0.8
Gut secreted	851	1192	12.3333	0.714
Membrane ATPases	89	128	1.28986	0.695
Tetraspanins & annexins #	687	738	9.95652	0.93
Tegument specific	723	743	10.4783	0.97
Enzymes & transporters	519	658	7.52174	0.79
Tegument (all known)	505	599	7.31884	0.992
Nervous system	69	62	1	1.11
† Group mean RPKM heads
* Ratio of group mean RPKM in heads/ group mean RPKM in tails
# Excludes other annexins and tetraspanins lacking evidence of tegument espression
