# Supplementary material for: The Schistosome Esophagus Is a ‘Hotspot’ for Microexon and Lysosomal Hydrolase Gene Expression: Implications for Blood Processing
Source: PLoS Negl Trop Dis. 2015 Dec 7;9(12):e0004272. doi: 10.1371/journal.pntd.0004272 (PMC4671649; doi:10.1371/journal.pntd.0004272)
Supplement: S5 Table — (XLSX) [file pntd.0004272.s008.xlsx]

## Sheet: A; All MEG transcript data
Cufflinks mapping		Number of sequence fragments				transcript	RPKM		log 2 RPKM+1
gene	description	Heads 1	Heads 2	Tails 1	Tails 2	length (bp)	Heads	Tails	Heads	Tails	log2 H/T
Smp_171190	MEG-8.1	3247	7188	0	0	567	16785.5	0	14.035	0	14.035
Smp_124000	MEG-14	5671	10981	2	1	354	40535.4	5.26376	15.3069	2.64703	12.6599
Smp_085840	MEG-4 .2	5101	9006	1	1	324	66833.9	12.3529	16.0283	3.73908	12.2892
Smp_010550	MEG-15	7846	16088	7	2	519	44058.3	14.8031	15.4272	3.98214	11.445
Smp_172180	MEG-8.2	6254	12689	8	2	423	49111.4	29.0384	15.5838	4.90874	10.6751
Smp_176020	MEG-11	411	871	2	0	201	25935.1	35.875	14.6627	5.20457	9.4581
Smp_152630	MEG-12	254	458	0	1	225	11620.7	22.0031	13.5045	4.52375	8.98078
Smp_125320	MEG-9	130	287	0	1	189	10265.6	38.6257	13.3257	5.30836	8.01731
Smp_163630	MEG-4.1	5220	11023	2	0	381	22409.8	88.821	14.4519	6.48898	7.96293
Smp_158890	MEG-16	17	42	2	1	97	6500.59	158.643	12.6666	7.31871	5.34787
Smp_180620	MEG-17	83	174	24	5	198	5468.51	617.909	12.4172	9.27358	3.14361
Smp_163710	MEG-6	1559	3466	895	471	198	72142.6	21079.6	16.1386	14.3636	1.77496
Smp_152580	MEG-5	59	108	49	17	240	1968.17	808.258	10.9434	9.66046	1.28292
Smp_127990	MEG-13	2	4	4	4	261	54.4364	88.109	6.48	6.4775	-0.684742
Smp_152590	MEG-10.1	0	0	8	3	168	0	431.201	8.76	8.75556	-8.75556
Smp_122630	MEG-1	12	7	14	5	_	112.126	95.7435	6.82179	6.59609	0.2257
Known genes newly designated as MEGs
Smp_123200	MEG-32.2	210	482	0	1	177	21064.7	48.0097	14.3626	5.615	8.74761
Smp_123100	MEG-32.1	28	61	0	0	120	9963.52	0	13.2826	0	13.2826
Trinity mapping		Number of sequence fragments					RPKM		log 2 RPKM+1
trin_gene_id	description	Heads 1	Heads 2	Tails 1	Tails 2		Heads	Tails	Heads	Tails	log2 H/T
c9796_g1	MEG-8.3	1242.88	677	1	0	_	3954.36	1.3155	11.9496	1.21132	10.4673
c8054_g1	MEG-22	2234.77	2882.59	7.57553	0	_	2559.68	4.28776	11.3223	2.40266	8.91633
c7574_g1	MEG-31	505	255	3	1	_	1947.55	7.71	10.9282	3.12267	7.34989
c7993_g1	MEG-27	171	174	0	0	_	1764.4	0	10.7858	0	10.447
c9222_g1	MEG-29	240	140	0	0	_	1351.73	0	10.4017	0	10.2
c8532_g1	MEG-20	242	147	0	0	_	1261.78	0	10.3024	0	10.5482
c12069_g2	MEG-3.4	559	295	0	0	_	1071.1	0	10.0662	0	11.6623
c6870_g1	MEG-4.3	80	62	0	0	_	762.433	0	9.57636	0	9.11436
c10941_g3	MEG-8.4	103	63	0	0	_	536.879	0	9.07114	0	9.32209
c10894_g2	MEG-10.2	78	48	0	0	_	426.409	0	8.73947	0	8.92555
c10348_g3	MEG-19	42	34	0	0	_	257.059	0	8.01156	0	8.01156
c11600	MEG-24	32	15	42	24	_	254.618	292.967	7.99785	8.19951	-0.201662
c586_g1	MEG-30	16	15	0	0	_	229.188	0	7.84667	0	6.92628
c10014_g1	MEG-28	48	16	0	0	_	203.725	0	7.67754	0	7.7
c10048_g1	MEG-26	12	11	0	0	_	195.234	0	7.61643	0	6.49473

## Sheet: B, MEGs in the esophagus
		Abundance		Mature protein							predicted
MEG	Smp	(log 2 RPKM)	Signal peptide	Mr (Da)	pI	N-gly	O-gly	TMH	Localisation	#Disordered content	amphiphatic helix
4.1	Smp_085840	16.03	yes	1 27194	9.38	no	yes	no	post-eso	high (78%)
8.2	Smp_172180	15.58	yes	13848	9.34	no	yes	no	post-eso (Sj)	high(70%)
15	Smp_010550	15.43	yes	15767	10.22	no	yes	no	post-eso	medium (58%)
14	Smp_124000	15.31	yes	2 12090	10.7	no	yes	yes	post-eso	high (100%)
11	Smp_176020	14.66	yes	6481	4.92	no	no	yes	post-eso	high (100%)
4.2	Smp_163630	14.45	yes	10684	4.86	1	no	no	post-eso	medium (44%)
8.1	Smp_171190	14.04	yes	19072	9.93	6 to 9	yes	no	post-eso	medium (42%)
12	Smp_152630	13.5	yes	6129	8.71	no	no	yes	ant-eso	none	Yes
9	Smp_125320	13.33	yes	5724	5.32	no	no	yes	post-eso	none	Yes
16	Smp_158890	12.67	yes	10893	10.4	no	no	yes	ant-eso	low (9%)	no
17	Smp_180620	12.42	yes	5336	9.69	2	no	no	ant-eso	low (17%)
3.4	none	10.32	yes	14167	7.98	no	no	no	not tested	none	no
Known genes newly designated as MEGs
32.1	Smp_123100	13.28	no	8896	9.3	no	yes	yes (2)	not tested	high (61 %)
32.2	Smp_123200	14.36	no	9880	6.34	no	yes	yes (2)	not tested	none
Putative from Trinity reads, not annotated
20	c8532_g1	10.55	yes	4085	9.98	2	yes	no	not tested	high (100%)
8.3	c9796_g1	10.5	yes	8788	5.37	2	yes	no	not tested	low (17%)
27	c7993_g1	10.45	yes	4217	7.09	1	no	no	not tested	None	Yes
29	c9222_g1	10.2	yes	4960	5.5	no	yes	yes	not tested	high (68%)
8.4	c10941_g3	9.3	yes	7969	6.3	no	no	no	not tested	none
4.3	c6870_g1	9.1	yes	NA	NA	NA	NA	NA	not tested	medium (51%)
22	c8054_g1	8.9	yes	10739	9.33	2	yes	no	post-eso	none
10.2	c10894_g2	8.9	yes	5159	6.3	yes	yes	no	not tested	low (9%)
19	c10348_g3	8	yes	7281	9.8	no	yes	no	not tested	medium (43%)
28	c10014_g1	7.7	yes	5439	10.44	1	no	no	not tested	none	Yes
31	c7574_g1	7.35	yes	5149	9.77	yes	no	no	not tested	high(96%)
30	c586_g1	6.93	yes	3629	9.53	no	no	no	not tested	none
26	c10048_g1	6.49	yes	5653	8.73	no	no	no	not tested	none	Yes
1 AAA29855.1
2 AAN17279.1
# length of protein predicted as disordered: high (100-60%), medium (59-40%) and low (39-1%),
length calculations disregard regions corresponding to signal peptide, transmembrane helix and predicted intracellular region adjacent to transmembrane helix

## Sheet: C, % TSP in disordered region
Percentage of Threonine, Serine and Proline residues in disordered regions of MEGs
	Thr	Ser	Pro	total (TSP)
MEG32.1	35.7	21.4	0	57.1
MEG-29	46.2	0	7.7	53.9
MEG-20	35.1	10.8	5.4	51.3
MEG-14	24.3	12.6	13.6	50.5
MEG-8.1	17.6	13.7	11.8	43.1
MEG-8.2	14.9	12.4	12.4	39.7
MEG-4.2	23.1	4.6	10.8	38.5
MEG-19	26.9	3.8	7.7	38.4
MEG-4.1	21.2	6.9	9.5	37.6
MEG-15	24.4	5.8	7	37.2
MEG-11	2.6	2.6	15.8	21
